# Supplementary material for: Poly[[di­aqua­deca-μ2-cyanido-κ20 C:N-hexa­cyanido-κ6 C-bis­(μ2-5-methyl­pyrimidine-κ2 N:N′)bis­(5-methyl­pyrimidine-κN)tricopper(II)ditungstate(V)] dihydrate]
Source: Acta Crystallogr Sect E Struct Rep Online. 2014 Jan 18;70(Pt 2):m47–8. doi: 10.1107/S1600536814000166 (PMC3998256; doi:10.1107/S1600536814000166)
Supplement: Supplementary file 1 [file e-70-00m47-sup1.cif]

##############################################################################
#                                                                            #
# This CIF contains the data in a paper accepted for publication in          #
# Acta Crystallographica Section E. It conforms to the requirements of       #
# Notes for Authors for Acta Crystallographica Section E, and has been       #
# peer reviewed under the auspices of the IUCr Commission on Journals.       #
#                                                                            #
# Full details of the Crystallographic Information File format               #
# are given in the paper "The Crystallographic Information File (CIF):       #
# a New Standard Archive File for Crystallography" by S. R. Hall, F. H.      #
# Allen and I. D. Brown [Acta Cryst. (1991), A47, 655-685].                  #
#                                                                            #
# The current version of the core CIF dictionary is obtainable from          #
# ftp://ftp.iucr.org/pub/cif_core.dic.                                       #
#                                                                            #
# Software is freely available for graphical display of the structure(s)     #
# in this CIF. For information consult the CIF software page                 #
# http://www.iucr.org/resources/cif/software.                                #
#                                                                            #
# This file may be used for bona fide research purposes within the           #
# scientific community so long as proper attribution is given to the journal # 
# article from which it was obtained.                                        #
#                                                                            #
##############################################################################
data_I
_audit_creation_method     SHELXL-97
_publ_contact_author_name     'Professor S. Ohkoshi'
_publ_contact_author_address
;
Department of Chemistry, School of Science, The University of Tokyo
7-3-1 Hongo, Bunkyo-ku, Tokyo 113-0033, Japan
;
_publ_contact_author_email     ohkoshi@chem.s.u-tokyo.ac.jp
_publ_contact_author_fax     '+81-3-5841-1896'
_publ_contact_author_phone     '+81-3-5841-4331'
_publ_section_title
;\
Poly[[diaquadeca-\m~2~-cyanido-\k^20^<i>C</i>:<i>N</i>-hexacyanido-\
\k^6^<i>C</i>-bis(\m~2~-5-methylpyrimidine-\k^2^<i>N</i>:<i>N</i>')bis(5-\
methylpyrimidine-\k<i>N</i>)tricopper(II)ditungstate(V)] dihydrate]
;
loop_
    _publ_author_name
    _publ_author_address
    'Tsunobuchi, Yoshihide'
;
Department of Chemistry
School of Science
University of Tokyo
7-3-1 Hongo
Bunkyo-Ku
Tokyo 113-0033
Japan
;
    'Kaneko, Souhei'
;
Department of Chemistry
School of Science
University of Tokyo
7-3-1 Hongo
Bunkyo-Ku
Tokyo 113-0033
Japan
;
    'Nakabayashi, Koji'
;
Department of Chemistry
School of Science
University of Tokyo
7-3-1 Hongo
Bunkyo-Ku
Tokyo 113-0033
Japan
;
    'Ohkoshi, Shin-ichi'
;
Department of Chemistry
School of Science
University of Tokyo
7-3-1 Hongo
Bunkyo-Ku
Tokyo 113-0033
Japan
;
_database_code_depnum_ccdc_archive     'CCDC 979660'
_chemical_name_systematic
;\
Poly[[diaquadeca-\m~2~-cyanido-\k^20^<i>C</i>:<i>N</i>-hexacyanido-\
\k^6^<i>C</i>-bis(\m~2~-5-methylpyrimidine-\k^2^<i>N</i>:<i>N</i>')bis(5-\
methylpyrimidine-\k<i>N</i>)tricopper(II)ditungstate(V)] dihydrate]
;
_chemical_name_common     ?
_chemical_formula_moiety     'C36 H32 Cu3 N24 O4 W2'
_chemical_formula_sum     'C36 H32 Cu3 N24 O4 W2'
_chemical_formula_iupac     '[Cu3 W2 (C N)16 (C5 H6 N2)4 (H2 O1)2], 2H2 O1'
_chemical_formula_weight     1423.19
_chemical_melting_point     ?
_symmetry_cell_setting     triclinic
_symmetry_space_group_name_H-M     'P -1'
_symmetry_space_group_name_Hall     '-P 1'
loop_
    _symmetry_equiv_pos_as_xyz
    'x, y, z'
    '-x, -y, -z'
_cell_length_a     7.5953(4)
_cell_length_b     11.8232(7)
_cell_length_c     14.7017(8)
_cell_angle_alpha     79.6140(10)
_cell_angle_beta     84.824(2)
_cell_angle_gamma     73.0900(10)
_cell_volume     1241.45(12)
_cell_formula_units_Z     1
_cell_measurement_reflns_used     10947
_cell_measurement_theta_min     3.0
_cell_measurement_theta_max     27.5
_cell_measurement_temperature     296(2)
_exptl_crystal_description     'platelet'
_exptl_crystal_colour     'green'
_exptl_crystal_size_max     0.16
_exptl_crystal_size_mid     0.10
_exptl_crystal_size_min     0.05
_exptl_crystal_density_diffrn     1.904
_exptl_crystal_density_meas     ?
_exptl_crystal_density_method     'not measured'
_exptl_crystal_F_000     683
_exptl_absorpt_coefficient_mu     5.943
_exptl_absorpt_correction_type     multi-scan
_exptl_absorpt_process_details
;
(ABSCOR; Higashi, 1995)
;
_exptl_absorpt_correction_T_min     0.4517
_exptl_absorpt_correction_T_max     0.7716
_diffrn_ambient_temperature     296(2)
_diffrn_radiation_type     MoK\a
_diffrn_radiation_wavelength     0.71075
_diffrn_radiation_source     'fine-focus sealed tube'
_diffrn_radiation_monochromator     graphite
_diffrn_measurement_device_type     'Rigaku R-AXIS RAPID'
_diffrn_measurement_method     \w
_diffrn_detector_area_resol_mean     10.00
_diffrn_reflns_number     12240
_diffrn_reflns_av_R_equivalents     0.0327
_diffrn_reflns_av_sigmaI/netI     0.0402
_diffrn_reflns_theta_min     3.03
_diffrn_reflns_theta_max     27.48
_diffrn_reflns_theta_full     27.48
_diffrn_measured_fraction_theta_max     0.995
_diffrn_measured_fraction_theta_full     0.995
_diffrn_reflns_limit_h_min     -9
_diffrn_reflns_limit_h_max     9
_diffrn_reflns_limit_k_min     -15
_diffrn_reflns_limit_k_max     14
_diffrn_reflns_limit_l_min     -19
_diffrn_reflns_limit_l_max     19
_diffrn_standards_number     ?
_diffrn_standards_interval_count     ?
_diffrn_standards_interval_time     ?
_diffrn_standards_decay_%     ?
_refine_special_details
;
Refinement of <i>F</i>^2^ against ALL reflections. The weighted <i>R</i>-factor
<i>wR</i> and goodness of fit <i>S</i> are based on <i>F</i>^2^, conventional
<i>R</i>-factors <i>R</i> are based on <i>F</i>, with <i>F</i> set to zero for
negative <i>F</i>^2^. The threshold expression of <i>F</i>^2^ >
\s(<i>F</i>^2^) is used only for calculating <i>R</i>-factors(gt) <i>etc</i>.
and is not relevant to the choice of reflections for refinement.
<i>R</i>-factors based on <i>F</i>^2^ are statistically about twice as large
as those based on <i>F</i>, and <i>R</i>- factors based on ALL data will be
even larger.
;
_reflns_number_total     5666
_reflns_number_gt     5465
_reflns_threshold_expression     I>2\s(I)
_refine_ls_structure_factor_coef     Fsqd
_refine_ls_matrix_type     full
_refine_ls_R_factor_all     0.0301
_refine_ls_R_factor_gt     0.0292
_refine_ls_wR_factor_gt     0.0748
_refine_ls_wR_factor_ref     0.0785
_refine_ls_goodness_of_fit_ref     1.243
_refine_ls_restrained_S_all     1.244
_refine_ls_number_reflns     5666
_refine_ls_number_parameters     333
_refine_ls_number_restraints     6
_refine_ls_hydrogen_treatment     mixed
_refine_ls_weighting_scheme     calc
_refine_ls_weighting_details
         'calc w=1/[\s^2^(Fo^2^)+(0.0422P)^2^+0.3667P] where P=(Fo^2^+2Fc^2^)/3'
_atom_sites_solution_hydrogens     geom
_atom_sites_solution_primary     direct
_atom_sites_solution_secondary     difmap
_refine_ls_shift/su_max     0.003
_refine_ls_shift/su_mean     0.000
_refine_diff_density_max     3.017
_refine_diff_density_min     -0.862
_refine_ls_extinction_method     none
_refine_ls_extinction_coef     ?
loop_
    _atom_type_symbol
    _atom_type_description
    _atom_type_scat_dispersion_real
    _atom_type_scat_dispersion_imag
    _atom_type_scat_source
    'C' 'C' 0.0033 0.0016
                         'International Tables Vol C Tables 4.2.6.8 and 6.1.1.4'
    'H' 'H' 0.0000 0.0000
                         'International Tables Vol C Tables 4.2.6.8 and 6.1.1.4'
    'Cu' 'Cu' 0.3201 1.2651
                         'International Tables Vol C Tables 4.2.6.8 and 6.1.1.4'
    'W' 'W' -0.8490 6.8722
                         'International Tables Vol C Tables 4.2.6.8 and 6.1.1.4'
    'N' 'N' 0.0061 0.0033
                         'International Tables Vol C Tables 4.2.6.8 and 6.1.1.4'
    'O' 'O' 0.0106 0.0060
                         'International Tables Vol C Tables 4.2.6.8 and 6.1.1.4'
_computing_data_collection     'PROCESS-AUTO (Rigaku, 1998)'
_computing_cell_refinement     'PROCESS-AUTO (Rigaku, 1998)'
_computing_data_reduction     'CrystalStructure (Rigaku, 2007)'
_computing_structure_solution     'SHELXS97 (Sheldrick, 2008)'
_computing_structure_refinement     'SHELXL97 (Sheldrick, 2008)'
_computing_molecular_graphics     '<i>PyMOLWin</i> (DeLano, 2007)'
_computing_publication_material     'publCIF (Westrip, 2010)'
loop_
    _atom_site_type_symbol
    _atom_site_label
    _atom_site_fract_x
    _atom_site_fract_y
    _atom_site_fract_z
    _atom_site_U_iso_or_equiv
    _atom_site_adp_type
    _atom_site_calc_flag
    _atom_site_refinement_flags
    _atom_site_occupancy
    _atom_site_symmetry_multiplicity
    _atom_site_disorder_assembly
    _atom_site_disorder_group
    W W1 0.548569(15) 0.875339(10) 0.768726(8) 0.01497(6) Uani d . 1 1 . .
    Cu Cu1 1.0000 1.0000 1.0000 0.01979(14) Uani d S 1 2 . .
    Cu Cu2 0.0000 1.0000 0.5000 0.02293(14) Uani d S 1 2 . .
    Cu Cu3 1.0000 0.5000 1.0000 0.02754(15) Uani d S 1 2 . .
    O O1 0.9257(4) 0.4659(3) 1.12961(19) 0.0325(6) Uani d D 1 1 . .
    O O2 0.8939(5) 0.6502(3) 1.2207(3) 0.0446(8) Uani d D 1 1 . .
    N N1 0.2221(4) 0.9864(3) 0.9186(2) 0.0253(6) Uani d . 1 1 . .
    N N2 0.4282(6) 1.1699(3) 0.7155(3) 0.0439(10) Uani d . 1 1 . .
    N N3 0.2648(5) 0.9438(3) 0.5964(3) 0.0352(8) Uani d . 1 1 . .
    N N4 0.8430(4) 0.9479(3) 0.6057(2) 0.0274(7) Uani d . 1 1 . .
    N N5 0.7737(7) 0.6301(4) 0.6849(4) 0.0615(13) Uani d . 1 1 . .
    N N6 0.2689(5) 0.7008(4) 0.8104(3) 0.0437(9) Uani d . 1 1 . .
    N N7 0.6975(5) 0.6771(3) 0.9555(3) 0.0376(9) Uani d . 1 1 . .
    N N8 0.8384(5) 0.9585(3) 0.8789(2) 0.0309(7) Uani d . 1 1 . .
    N N9 1.1037(4) 0.8172(3) 1.0463(2) 0.0222(6) Uani d . 1 1 . .
    N N10 1.1143(4) 0.6182(3) 1.0366(2) 0.0240(6) Uani d . 1 1 . .
    N N11 0.0743(4) 0.8306(3) 0.4682(2) 0.0271(7) Uani d . 1 1 . .
    N N12 0.0945(6) 0.6994(4) 0.3619(3) 0.0550(12) Uani d . 1 1 . .
    C C1 0.3400(5) 0.9497(3) 0.8680(2) 0.0219(7) Uani d . 1 1 . .
    C C2 0.4714(5) 1.0702(4) 0.7326(3) 0.0262(8) Uani d . 1 1 . .
    C C3 0.3692(5) 0.9207(4) 0.6532(3) 0.0272(8) Uani d . 1 1 . .
    C C4 0.7413(5) 0.9202(3) 0.6609(2) 0.0219(7) Uani d . 1 1 . .
    C C5 0.6973(6) 0.7146(3) 0.7133(3) 0.0323(9) Uani d . 1 1 . .
    C C6 0.3645(5) 0.7610(3) 0.7957(3) 0.0269(8) Uani d . 1 1 . .
    C C7 0.6405(5) 0.7462(3) 0.8920(3) 0.0260(8) Uani d . 1 1 . .
    C C8 0.7391(5) 0.9303(3) 0.8395(3) 0.0231(7) Uani d . 1 1 . .
    C C9 1.0448(5) 0.7368(3) 1.0154(3) 0.0227(7) Uani d . 1 1 . .
    H H9 0.9472 0.7651 0.9758 0.027 Uiso calc R 1 1 . .
    C C10 1.2529(5) 0.5779(3) 1.0949(3) 0.0281(8) Uani d . 1 1 . .
    H H10 1.3036 0.4958 1.1111 0.034 Uiso calc R 1 1 . .
    C C11 1.3227(5) 0.6550(3) 1.1315(3) 0.0286(8) Uani d . 1 1 . .
    C C12 1.2427(5) 0.7751(4) 1.1046(3) 0.0292(8) Uani d . 1 1 . .
    H H12 1.2865 0.8296 1.1276 0.035 Uiso calc R 1 1 . .
    C C13 1.4754(7) 0.6078(4) 1.1980(4) 0.0532(14) Uani d . 1 1 . .
    H H13A 1.5110 0.5219 1.2077 0.064 Uiso calc R 1 1 . .
    H H13B 1.4340 0.6354 1.2558 0.064 Uiso calc R 1 1 . .
    H H13C 1.5790 0.6360 1.1730 0.064 Uiso calc R 1 1 . .
    C C14 0.0516(6) 0.8084(4) 0.3854(3) 0.0413(10) Uani d . 1 1 . .
    H H14 0.0022 0.8735 0.3403 0.050 Uiso calc R 1 1 . .
    C C15 0.1642(7) 0.6077(4) 0.4271(4) 0.0501(12) Uani d . 1 1 . .
    H H15 0.1950 0.5309 0.4125 0.060 Uiso calc R 1 1 . .
    C C16 0.1936(7) 0.6203(4) 0.5156(4) 0.0423(11) Uani d . 1 1 . .
    C C17 0.1426(6) 0.7371(4) 0.5327(3) 0.0332(9) Uani d . 1 1 . .
    H H17 0.1568 0.7507 0.5916 0.040 Uiso calc R 1 1 . .
    C C18 0.2772(12) 0.5161(6) 0.5890(5) 0.083(2) Uani d . 1 1 . .
    H H18A 0.2844 0.5452 0.6451 0.099 Uiso calc R 1 1 . .
    H H18B 0.3987 0.4749 0.5684 0.099 Uiso calc R 1 1 . .
    H H18C 0.2019 0.4620 0.6003 0.099 Uiso calc R 1 1 . .
    H H1 0.868(7) 0.410(3) 1.159(3) 0.052(15) Uiso d D 1 1 . .
    H H2 0.913(6) 0.520(3) 1.170(3) 0.047(14) Uiso d D 1 1 . .
    H H3 0.981(5) 0.653(5) 1.262(3) 0.044(14) Uiso d D 1 1 . .
    H H4 0.785(4) 0.699(5) 1.244(4) 0.08(2) Uiso d D 1 1 . .
loop_
    _atom_site_aniso_label
    _atom_site_aniso_U_11
    _atom_site_aniso_U_22
    _atom_site_aniso_U_33
    _atom_site_aniso_U_12
    _atom_site_aniso_U_13
    _atom_site_aniso_U_23
    W1 0.01514(9) 0.01469(9) 0.01571(9) -0.00529(6) 0.00316(6) -0.00411(6)
    Cu1 0.0179(3) 0.0139(3) 0.0246(3) -0.0026(2) 0.0084(2) -0.0033(2)
    Cu2 0.0273(3) 0.0226(3) 0.0205(3) -0.0112(3) 0.0107(3) -0.0063(3)
    Cu3 0.0403(4) 0.0269(3) 0.0249(3) -0.0228(3) 0.0015(3) -0.0074(3)
    O1 0.0436(16) 0.0348(16) 0.0273(14) -0.0244(14) 0.0064(12) -0.0076(12)
    O2 0.0377(17) 0.056(2) 0.0461(19) -0.0118(16) 0.0010(15) -0.0275(17)
    N1 0.0222(14) 0.0207(15) 0.0297(16) -0.0032(12) 0.0065(13) -0.0039(13)
    N2 0.052(2) 0.0182(18) 0.057(3) -0.0024(17) -0.003(2) -0.0084(17)
    N3 0.0321(18) 0.042(2) 0.0337(19) -0.0125(16) -0.0125(15) -0.0027(16)
    N4 0.0259(15) 0.0313(17) 0.0242(15) -0.0099(14) 0.0073(13) -0.0038(13)
    N5 0.076(3) 0.035(2) 0.068(3) -0.006(2) 0.019(3) -0.024(2)
    N6 0.048(2) 0.043(2) 0.052(2) -0.0315(19) 0.0051(18) -0.0095(18)
    N7 0.050(2) 0.0295(19) 0.0361(19) -0.0172(17) -0.0145(17) 0.0056(16)
    N8 0.0343(17) 0.0225(16) 0.0375(18) -0.0093(14) -0.0094(15) -0.0026(14)
    N9 0.0204(14) 0.0214(15) 0.0237(15) -0.0041(12) 0.0020(12) -0.0058(13)
    N10 0.0310(16) 0.0206(15) 0.0244(15) -0.0138(13) 0.0000(13) -0.0033(12)
    N11 0.0303(16) 0.0279(16) 0.0260(16) -0.0092(14) 0.0038(13) -0.0122(14)
    N12 0.064(3) 0.051(3) 0.053(3) -0.003(2) -0.012(2) -0.031(2)
    C1 0.0194(16) 0.0170(16) 0.0269(17) -0.0041(13) 0.0024(14) -0.0012(14)
    C2 0.0224(18) 0.026(2) 0.0273(19) -0.0029(15) 0.0001(15) -0.0046(16)
    C3 0.0276(18) 0.0292(19) 0.0279(18) -0.0138(16) 0.0020(16) -0.0045(16)
    C4 0.0210(16) 0.0225(17) 0.0212(17) -0.0045(14) 0.0014(14) -0.0051(14)
    C5 0.040(2) 0.0203(18) 0.034(2) -0.0060(17) 0.0104(18) -0.0099(16)
    C6 0.0270(18) 0.0239(18) 0.0299(19) -0.0087(15) 0.0015(15) -0.0032(15)
    C7 0.0311(19) 0.0220(18) 0.0274(19) -0.0125(16) -0.0013(16) -0.0020(16)
    C8 0.0279(17) 0.0190(16) 0.0233(17) -0.0085(14) 0.0001(15) -0.0030(14)
    C9 0.0266(18) 0.0149(16) 0.0270(18) -0.0075(14) -0.0051(15) 0.0008(14)
    C10 0.0301(18) 0.0183(17) 0.037(2) -0.0066(15) -0.0039(16) -0.0065(15)
    C11 0.0229(17) 0.0195(17) 0.042(2) -0.0009(15) -0.0094(16) -0.0066(16)
    C12 0.0270(18) 0.0244(19) 0.041(2) -0.0109(15) -0.0042(17) -0.0110(17)
    C13 0.047(3) 0.030(2) 0.085(4) -0.001(2) -0.038(3) -0.014(3)
    C14 0.049(3) 0.040(2) 0.032(2) 0.000(2) -0.008(2) -0.0137(19)
    C15 0.054(3) 0.030(2) 0.065(3) 0.002(2) -0.006(3) -0.023(2)
    C16 0.047(3) 0.027(2) 0.050(3) -0.004(2) -0.001(2) -0.009(2)
    C17 0.042(2) 0.033(2) 0.028(2) -0.0157(19) 0.0000(18) -0.0070(18)
    C18 0.120(6) 0.043(3) 0.070(4) -0.007(4) -0.010(4) 0.006(3)
_geom_special_details
;
All e.s.d.'s (except the e.s.d. in the dihedral angle between two l.s. planes)
are estimated using the full covariance matrix. The cell e.s.d.'s are taken
into account individually in the estimation of e.s.d.'s in distances, angles
and torsion angles; correlations between e.s.d.'s in cell parameters are only
used when they are defined by crystal symmetry. An approximate (isotropic)
treatment of cell e.s.d.'s is used for estimating e.s.d.'s involving l.s.
planes.
;
loop_
    _geom_bond_atom_site_label_1
    _geom_bond_atom_site_label_2
    _geom_bond_site_symmetry_2
    _geom_bond_distance
    _geom_bond_publ_flag
    W1 C1 . 2.156(3) ?
    W1 C8 . 2.160(4) ?
    W1 C4 . 2.160(4) ?
    W1 C5 . 2.167(4) ?
    W1 C3 . 2.167(4) ?
    W1 C7 . 2.171(4) ?
    W1 C6 . 2.178(4) ?
    W1 C2 . 2.182(4) ?
    Cu1 N1 2_677 1.962(3) ?
    Cu1 N1 1_655 1.962(3) ?
    Cu1 N9 . 2.081(3) ?
    Cu1 N9 2_777 2.081(3) ?
    Cu1 N8 2_777 2.444(3) ?
    Cu1 N8 . 2.444(3) ?
    Cu2 N4 2_676 1.991(3) ?
    Cu2 N4 1_455 1.991(3) ?
    Cu2 N11 2_576 2.044(3) ?
    Cu2 N11 . 2.044(3) ?
    Cu2 N3 . 2.427(3) ?
    Cu2 N3 2_576 2.427(3) ?
    Cu3 O1 . 1.943(3) ?
    Cu3 O1 2_767 1.943(3) ?
    Cu3 N10 2_767 2.015(3) ?
    Cu3 N10 . 2.015(3) ?
    O1 H1 . 0.924(19) ?
    O1 H2 . 0.931(19) ?
    O2 H3 . 0.950(19) ?
    O2 H4 . 0.933(19) ?
    N1 C1 . 1.146(5) ?
    N1 Cu1 1_455 1.962(3) ?
    N2 C2 . 1.115(6) ?
    N3 C3 . 1.145(5) ?
    N4 C4 . 1.141(5) ?
    N4 Cu2 1_655 1.991(3) ?
    N5 C5 . 1.131(5) ?
    N6 C6 . 1.139(5) ?
    N7 C7 . 1.148(5) ?
    N8 C8 . 1.144(5) ?
    N9 C9 . 1.323(5) ?
    N9 C12 . 1.341(5) ?
    N10 C9 . 1.335(5) ?
    N10 C10 . 1.338(5) ?
    N11 C14 . 1.328(5) ?
    N11 C17 . 1.329(6) ?
    N12 C15 . 1.326(7) ?
    N12 C14 . 1.334(6) ?
    C9 H9 . 0.9300 ?
    C10 C11 . 1.383(5) ?
    C10 H10 . 0.9300 ?
    C11 C12 . 1.372(5) ?
    C11 C13 . 1.497(6) ?
    C12 H12 . 0.9300 ?
    C13 H13A . 0.9600 ?
    C13 H13B . 0.9600 ?
    C13 H13C . 0.9600 ?
    C14 H14 . 0.9300 ?
    C15 C16 . 1.380(7) ?
    C15 H15 . 0.9300 ?
    C16 C17 . 1.385(6) ?
    C16 C18 . 1.508(8) ?
    C17 H17 . 0.9300 ?
    C18 H18A . 0.9600 ?
    C18 H18B . 0.9600 ?
    C18 H18C . 0.9600 ?
loop_
    _geom_angle_atom_site_label_1
    _geom_angle_atom_site_label_2
    _geom_angle_atom_site_label_3
    _geom_angle_site_symmetry_1
    _geom_angle_site_symmetry_3
    _geom_angle
    _geom_angle_publ_flag
    C1 W1 C8 . . 86.95(13) ?
    C1 W1 C4 . . 143.19(14) ?
    C8 W1 C4 . . 75.63(14) ?
    C1 W1 C5 . . 145.49(14) ?
    C8 W1 C5 . . 108.53(15) ?
    C4 W1 C5 . . 71.32(15) ?
    C1 W1 C3 . . 96.29(14) ?
    C8 W1 C3 . . 145.84(14) ?
    C4 W1 C3 . . 81.95(14) ?
    C5 W1 C3 . . 87.73(16) ?
    C1 W1 C7 . . 80.17(14) ?
    C8 W1 C7 . . 69.75(14) ?
    C4 W1 C7 . . 121.55(14) ?
    C5 W1 C7 . . 76.96(15) ?
    C3 W1 C7 . . 144.35(14) ?
    C1 W1 C6 . . 73.46(14) ?
    C8 W1 C6 . . 140.10(14) ?
    C4 W1 C6 . . 138.18(14) ?
    C5 W1 C6 . . 75.27(15) ?
    C3 W1 C6 . . 72.22(14) ?
    C7 W1 C6 . . 72.80(14) ?
    C1 W1 C2 . . 71.57(14) ?
    C8 W1 C2 . . 75.22(14) ?
    C4 W1 C2 . . 72.72(14) ?
    C5 W1 C2 . . 141.37(15) ?
    C3 W1 C2 . . 73.68(15) ?
    C7 W1 C2 . . 135.68(15) ?
    C6 W1 C2 . . 127.18(14) ?
    N1 Cu1 N1 2_677 1_655 179.9990(10)
                                     ?
    N1 Cu1 N9 2_677 . 93.24(12) ?
    N1 Cu1 N9 1_655 . 86.76(12) ?
    N1 Cu1 N9 2_677 2_777 86.76(12) ?
    N1 Cu1 N9 1_655 2_777 93.24(12) ?
    N9 Cu1 N9 . 2_777 179.9980(10)
                                 ?
    N1 Cu1 N8 2_677 2_777 90.31(13) ?
    N1 Cu1 N8 1_655 2_777 89.69(13) ?
    N9 Cu1 N8 . 2_777 89.69(12) ?
    N9 Cu1 N8 2_777 2_777 90.31(12) ?
    N1 Cu1 N8 2_677 . 89.69(13) ?
    N1 Cu1 N8 1_655 . 90.31(13) ?
    N9 Cu1 N8 . . 90.31(12) ?
    N9 Cu1 N8 2_777 . 89.69(12) ?
    N8 Cu1 N8 2_777 . 180.0000(10)
                                 ?
    N4 Cu2 N4 2_676 1_455 179.9980(10)
                                     ?
    N4 Cu2 N11 2_676 2_576 89.30(13) ?
    N4 Cu2 N11 1_455 2_576 90.70(13) ?
    N4 Cu2 N11 2_676 . 90.70(13) ?
    N4 Cu2 N11 1_455 . 89.30(13) ?
    N11 Cu2 N11 2_576 . 179.9990(10)
                                   ?
    N4 Cu2 N3 2_676 . 88.44(13) ?
    N4 Cu2 N3 1_455 . 91.56(13) ?
    N11 Cu2 N3 2_576 . 90.62(13) ?
    N11 Cu2 N3 . . 89.38(13) ?
    N4 Cu2 N3 2_676 2_576 91.56(13) ?
    N4 Cu2 N3 1_455 2_576 88.44(13) ?
    N11 Cu2 N3 2_576 2_576 89.38(13) ?
    N11 Cu2 N3 . 2_576 90.62(13) ?
    N3 Cu2 N3 . 2_576 180.0 ?
    O1 Cu3 O1 . 2_767 180.00(17) ?
    O1 Cu3 N10 . 2_767 92.98(12) ?
    O1 Cu3 N10 2_767 2_767 87.01(12) ?
    O1 Cu3 N10 . . 87.02(12) ?
    O1 Cu3 N10 2_767 . 92.98(12) ?
    N10 Cu3 N10 2_767 . 179.9990(10)
                                   ?
    Cu3 O1 H1 . . 129(3) ?
    Cu3 O1 H2 . . 122(3) ?
    H1 O1 H2 . . 106(3) ?
    H3 O2 H4 . . 102(3) ?
    C1 N1 Cu1 . 1_455 160.6(3) ?
    C3 N3 Cu2 . . 169.1(3) ?
    C4 N4 Cu2 . 1_655 174.1(3) ?
    C8 N8 Cu1 . . 164.1(3) ?
    C9 N9 C12 . . 116.7(3) ?
    C9 N9 Cu1 . . 121.9(3) ?
    C12 N9 Cu1 . . 121.2(3) ?
    C9 N10 C10 . . 117.1(3) ?
    C9 N10 Cu3 . . 123.4(2) ?
    C10 N10 Cu3 . . 118.9(2) ?
    C14 N11 C17 . . 117.4(4) ?
    C14 N11 Cu2 . . 122.6(3) ?
    C17 N11 Cu2 . . 120.0(3) ?
    C15 N12 C14 . . 116.6(4) ?
    N1 C1 W1 . . 175.9(3) ?
    N2 C2 W1 . . 178.3(5) ?
    N3 C3 W1 . . 175.3(3) ?
    N4 C4 W1 . . 177.1(4) ?
    N5 C5 W1 . . 179.3(4) ?
    N6 C6 W1 . . 179.6(4) ?
    N7 C7 W1 . . 176.8(4) ?
    N8 C8 W1 . . 178.4(3) ?
    N9 C9 N10 . . 125.2(3) ?
    N9 C9 H9 . . 117.4 ?
    N10 C9 H9 . . 117.4 ?
    N10 C10 C11 . . 121.9(3) ?
    N10 C10 H10 . . 119.1 ?
    C11 C10 H10 . . 119.1 ?
    C12 C11 C10 . . 116.3(3) ?
    C12 C11 C13 . . 122.8(4) ?
    C10 C11 C13 . . 120.9(4) ?
    N9 C12 C11 . . 122.7(3) ?
    N9 C12 H12 . . 118.6 ?
    C11 C12 H12 . . 118.6 ?
    C11 C13 H13A . . 109.5 ?
    C11 C13 H13B . . 109.5 ?
    H13A C13 H13B . . 109.5 ?
    C11 C13 H13C . . 109.5 ?
    H13A C13 H13C . . 109.5 ?
    H13B C13 H13C . . 109.5 ?
    N11 C14 N12 . . 124.8(5) ?
    N11 C14 H14 . . 117.6 ?
    N12 C14 H14 . . 117.6 ?
    N12 C15 C16 . . 123.5(4) ?
    N12 C15 H15 . . 118.3 ?
    C16 C15 H15 . . 118.3 ?
    C15 C16 C17 . . 115.1(4) ?
    C15 C16 C18 . . 123.5(5) ?
    C17 C16 C18 . . 121.5(5) ?
    N11 C17 C16 . . 122.6(4) ?
    N11 C17 H17 . . 118.7 ?
    C16 C17 H17 . . 118.7 ?
    C16 C18 H18A . . 109.5 ?
    C16 C18 H18B . . 109.5 ?
    H18A C18 H18B . . 109.5 ?
    C16 C18 H18C . . 109.5 ?
    H18A C18 H18C . . 109.5 ?
    H18B C18 H18C . . 109.5 ?
loop_
    _geom_torsion_atom_site_label_1
    _geom_torsion_atom_site_label_2
    _geom_torsion_atom_site_label_3
    _geom_torsion_atom_site_label_4
    _geom_torsion_site_symmetry_1
    _geom_torsion_site_symmetry_2
    _geom_torsion_site_symmetry_3
    _geom_torsion_site_symmetry_4
    _geom_torsion
    _geom_torsion_publ_flag
    N4 Cu2 N3 C3 2_676 . . . 153.2(18) ?
    N4 Cu2 N3 C3 1_455 . . . -26.8(18) ?
    N11 Cu2 N3 C3 2_576 . . . 63.9(18) ?
    N11 Cu2 N3 C3 . . . . -116.1(18) ?
    N3 Cu2 N3 C3 2_576 . . .  -4E1(6)
                                     ?
    N1 Cu1 N8 C8 2_677 . . . -24.6(11) ?
    N1 Cu1 N8 C8 1_655 . . . 155.4(11) ?
    N9 Cu1 N8 C8 . . . . 68.6(11) ?
    N9 Cu1 N8 C8 2_777 . . . -111.4(11) ?
    N8 Cu1 N8 C8 2_777 . . .  -7E1(10)
                                      ?
    N1 Cu1 N9 C9 2_677 . . . 79.9(3) ?
    N1 Cu1 N9 C9 1_655 . . . -100.1(3) ?
    N9 Cu1 N9 C9 2_777 . . .  18E1(3)
                                     ?
    N8 Cu1 N9 C9 2_777 . . . 170.2(3) ?
    N8 Cu1 N9 C9 . . . . -9.8(3) ?
    N1 Cu1 N9 C12 2_677 . . . -104.5(3) ?
    N1 Cu1 N9 C12 1_655 . . . 75.5(3) ?
    N9 Cu1 N9 C12 2_777 . . . -1E1(3)
                                     ?
    N8 Cu1 N9 C12 2_777 . . . -14.2(3) ?
    N8 Cu1 N9 C12 . . . . 165.8(3) ?
    O1 Cu3 N10 C9 . . . . -108.2(3) ?
    O1 Cu3 N10 C9 2_767 . . . 71.8(3) ?
    N10 Cu3 N10 C9 2_767 . . .  6E1(8)
                                      ?
    O1 Cu3 N10 C10 . . . . 63.1(3) ?
    O1 Cu3 N10 C10 2_767 . . . -116.9(3) ?
    N10 Cu3 N10 C10 2_767 . . .  -13E1(8)
                                         ?
    N4 Cu2 N11 C14 2_676 . . . -55.8(4) ?
    N4 Cu2 N11 C14 1_455 . . . 124.2(4) ?
    N11 Cu2 N11 C14 2_576 . . .  -2E1(3)
                                        ?
    N3 Cu2 N11 C14 . . . . -144.2(4) ?
    N3 Cu2 N11 C14 2_576 . . . 35.8(4) ?
    N4 Cu2 N11 C17 2_676 . . . 126.5(3) ?
    N4 Cu2 N11 C17 1_455 . . . -53.5(3) ?
    N11 Cu2 N11 C17 2_576 . . .  16E1(3)
                                        ?
    N3 Cu2 N11 C17 . . . . 38.1(3) ?
    N3 Cu2 N11 C17 2_576 . . . -141.9(3) ?
    Cu1 N1 C1 W1 1_455 . . . 31(5) ?
    C8 W1 C1 N1 . . . . -173(4) ?
    C4 W1 C1 N1 . . . . 126(4) ?
    C5 W1 C1 N1 . . . . -54(4) ?
    C3 W1 C1 N1 . . . . 41(4) ?
    C7 W1 C1 N1 . . . . -103(4) ?
    C6 W1 C1 N1 . . . . -28(4) ?
    C2 W1 C1 N1 . . . . 112(4) ?
    C1 W1 C2 N2 . . . . -17(16) ?
    C8 W1 C2 N2 . . . . -109(16) ?
    C4 W1 C2 N2 . . . . 172(16) ?
    C5 W1 C2 N2 . . . . 150(16) ?
    C3 W1 C2 N2 . . . . 85(16) ?
    C7 W1 C2 N2 . . . . -70(16) ?
    C6 W1 C2 N2 . . . . 34(16) ?
    Cu2 N3 C3 W1 . . . . 17(6) ?
    C1 W1 C3 N3 . . . . -30(4) ?
    C8 W1 C3 N3 . . . . -124(4) ?
    C4 W1 C3 N3 . . . . -173(4) ?
    C5 W1 C3 N3 . . . . 116(4) ?
    C7 W1 C3 N3 . . . . 52(5) ?
    C6 W1 C3 N3 . . . . 40(4) ?
    C2 W1 C3 N3 . . . . -99(4) ?
    Cu2 N4 C4 W1 1_655 . . . -113(6) ?
    C1 W1 C4 N4 . . . . 24(7) ?
    C8 W1 C4 N4 . . . . -40(7) ?
    C5 W1 C4 N4 . . . . -156(7) ?
    C3 W1 C4 N4 . . . . 114(7) ?
    C7 W1 C4 N4 . . . . -95(7) ?
    C6 W1 C4 N4 . . . . 165(7) ?
    C2 W1 C4 N4 . . . . 38(7) ?
    C1 W1 C5 N5 . . . .  1E1(4)
                               ?
    C8 W1 C5 N5 . . . .  13E1(4)
                                ?
    C4 W1 C5 N5 . . . .  -17E1(10)
                                  ?
    C3 W1 C5 N5 . . . .  -8E1(4)
                                ?
    C7 W1 C5 N5 . . . .  6E1(4)
                               ?
    C6 W1 C5 N5 . . . .  -1E1(4)
                                ?
    C2 W1 C5 N5 . . . .  -14E1(4)
                                 ?
    C1 W1 C6 N6 . . . .  -8E1(6)
                                ?
    C8 W1 C6 N6 . . . .  -2E1(6)
                                ?
    C4 W1 C6 N6 . . . .  12E1(6)
                                ?
    C5 W1 C6 N6 . . . .  9E1(6)
                               ?
    C3 W1 C6 N6 . . . .  18E1(10)
                                 ?
    C7 W1 C6 N6 . . . . 0E1(6)
                              ?
    C2 W1 C6 N6 . . . .  -13E1(6)
                                 ?
    C1 W1 C7 N7 . . . . -151(6) ?
    C8 W1 C7 N7 . . . . -60(6) ?
    C4 W1 C7 N7 . . . . -3(6) ?
    C5 W1 C7 N7 . . . . 55(6) ?
    C3 W1 C7 N7 . . . . 122(6) ?
    C6 W1 C7 N7 . . . . 134(6) ?
    C2 W1 C7 N7 . . . . -100(6) ?
    Cu1 N8 C8 W1 . . . . -6(14) ?
    C1 W1 C8 N8 . . . . 44(13) ?
    C4 W1 C8 N8 . . . . -168(13) ?
    C5 W1 C8 N8 . . . . -104(13) ?
    C3 W1 C8 N8 . . . . 141(12) ?
    C7 W1 C8 N8 . . . . -36(13) ?
    C6 W1 C8 N8 . . . . -15(13) ?
    C2 W1 C8 N8 . . . . 116(13) ?
    C12 N9 C9 N10 . . . . -1.0(6) ?
    Cu1 N9 C9 N10 . . . . 174.7(3) ?
    C10 N10 C9 N9 . . . . 1.0(6) ?
    Cu3 N10 C9 N9 . . . . 172.4(3) ?
    C9 N10 C10 C11 . . . . -0.3(6) ?
    Cu3 N10 C10 C11 . . . . -172.1(3) ?
    N10 C10 C11 C12 . . . . -0.3(6) ?
    N10 C10 C11 C13 . . . . 178.8(4) ?
    C9 N9 C12 C11 . . . . 0.3(6) ?
    Cu1 N9 C12 C11 . . . . -175.4(3) ?
    C10 C11 C12 N9 . . . . 0.3(6) ?
    C13 C11 C12 N9 . . . . -178.8(4) ?
    C17 N11 C14 N12 . . . . -0.9(7) ?
    Cu2 N11 C14 N12 . . . . -178.6(4) ?
    C15 N12 C14 N11 . . . . 0.2(8) ?
    C14 N12 C15 C16 . . . . -0.1(8) ?
    N12 C15 C16 C17 . . . . 0.7(8) ?
    N12 C15 C16 C18 . . . . -178.4(6) ?
    C14 N11 C17 C16 . . . . 1.5(7) ?
    Cu2 N11 C17 C16 . . . . 179.3(4) ?
    C15 C16 C17 N11 . . . . -1.4(7) ?
    C18 C16 C17 N11 . . . . 177.7(5) ?
loop_
    _geom_hbond_atom_site_label_D
    _geom_hbond_atom_site_label_H
    _geom_hbond_atom_site_label_A
    _geom_hbond_site_symmetry_A
    _geom_hbond_distance_DH
    _geom_hbond_distance_HA
    _geom_hbond_distance_DA
    _geom_hbond_angle_DHA
    O1 H1 N6 2_667 0.924(19) 1.86(2) 2.771(5) 167(5)
    O1 H2 O2 . 0.931(19) 1.79(2) 2.700(4) 165(4)
    O2 H3 N12 1_656 0.950(19) 2.00(3) 2.914(5) 161(4)
    O2 H4 N2 2_677 0.933(19) 2.02(2) 2.944(5) 169(6)
data_shelxl
_journal_date_recd_electronic     2013-12-16
_journal_date_accepted     2014-01-04
_journal_name_full     'Acta Crystallographica, Section E'
_journal_year     2014
_journal_volume     70
_journal_issue      2
_journal_page_first     m47
_journal_page_last     m48
_journal_paper_category     QM
_journal_paper_doi     10.1107/S1600536814000166
_journal_coeditor_code     TK5281
