# Supplementary material for: Poly[[di­aqua­deca-μ2-cyanido-κ20 C:N-hexa­cyanido-κ6 C-bis­(μ2-5-methyl­pyrimidine-κ2 N:N′)bis­(5-methyl­pyrimidine-κN)tricopper(II)ditungstate(V)] dihydrate]
Source: Acta Crystallogr Sect E Struct Rep Online. 2014 Jan 18;70(Pt 2):m47–8. doi: 10.1107/S1600536814000166 (PMC3998256; doi:10.1107/S1600536814000166)
Supplement: Supplementary file 2 [file e-70-00m47-Isup2.hkl]

# 
# h,k,l, Fc-squared, Fo-squared, sigma(Fo-squared) and status flag 
# 
data_I
_shelx_title ' 070827-2' 
_shelx_refln_list_code          4 
_shelx_F_calc_maximum      308.74 
_exptl_crystal_F_000       687.00 
_reflns_d_resolution_high  0.7702 
 
loop_ 
 _symmetry_equiv_pos_as_xyz 
 'x, y, z' 
 '-x, -y, -z' 
 
_cell_length_a     7.5953 
_cell_length_b    11.8232 
_cell_length_c    14.7017 
_cell_angle_alpha  79.614 
_cell_angle_beta   84.824 
_cell_angle_gamma  73.090 
 
_shelx_F_squared_multiplier     1.000 
 
loop_ 
 _refln_index_h 
 _refln_index_k 
 _refln_index_l 
 _refln_F_squared_calc 
 _refln_F_squared_meas 
 _refln_F_squared_sigma 
 _refln_observed_status 
   2   0   0    12879.48    15613.56    408.38 o 
   3   0   0      176.79      180.40      5.56 o 
   4   0   0     7254.10     7001.21    130.75 o 
   5   0   0      190.13      183.17      7.61 o 
   6   0   0        5.44        7.92      3.21 o 
   7   0   0     3213.53     3192.16     73.23 o 
   8   0   0      306.67      329.56     16.22 o 
   9   0   0     3456.34     3208.05    143.32 o 
  -9   1   0     2160.11     1974.10    110.19 o 
  -8   1   0     1378.68     1320.53     39.53 o 
  -7   1   0     6036.77     6069.63    208.56 o 
  -6   1   0     3082.00     2996.42     53.04 o 
  -5   1   0     6891.79     6736.45    127.37 o 
  -4   1   0     1195.47     1226.06     20.91 o 
  -3   1   0      316.68      308.07      7.09 o 
  -2   1   0       37.17       75.20      2.11 o 
  -1   1   0    10096.08    13143.59    544.34 o 
   2   1   0    37633.07    50642.18   1734.11 o 
   3   1   0     5197.00     5231.60     83.96 o 
   4   1   0    19087.65    21161.53    546.63 o 
   5   1   0     1149.61     1075.75     40.41 o 
   6   1   0     4022.97     4005.52     85.73 o 
   7   1   0       32.99       39.37      6.63 o 
   8   1   0       45.43       46.78      8.07 o 
   9   1   0      750.35      726.92     32.52 o 
  -8   2   0      107.62      108.83     17.10 o 
  -7   2   0     6619.06     6241.32    135.64 o 
  -6   2   0     2145.24     2155.17     44.02 o 
  -5   2   0    17089.33    17700.11    539.12 o 
  -4   2   0     2560.68     2535.94     60.53 o 
  -3   2   0    13437.12    13912.03    717.81 o 
  -2   2   0      263.10      293.62      4.70 o 
  -1   2   0    14550.70    19352.20    556.80 o 
   0   2   0     5181.17     5163.13     68.54 o 
   1   2   0        1.10       43.91      2.18 o 
   2   2   0    11785.27    12942.93    315.98 o 
   3   2   0     2813.66     2871.22     49.89 o 
   4   2   0    40211.71    50534.34   1838.72 o 
   5   2   0     1789.05     1866.11     35.22 o 
   6   2   0    16592.87    16624.32    436.87 o 
   7   2   0     1251.26     1208.28     29.60 o 
   8   2   0     3241.25     3269.72     81.88 o 
   9   2   0       65.86       60.71     12.52 o 
  -8   3   0      349.52      303.84     22.61 o 
  -7   3   0      654.34      652.72     34.00 o 
  -6   3   0      148.74      152.75      7.95 o 
  -5   3   0     6439.88     6275.32    122.93 o 
  -4   3   0     4730.66     4630.44     72.72 o 
  -3   3   0    13019.67    12879.94    340.35 o 
  -2   3   0    11593.32    12472.78    601.73 o 
  -1   3   0    17657.98    20595.04    657.40 o 
   0   3   0      154.74      141.68      5.40 o 
   1   3   0     6476.31     6429.51    131.92 o 
   2   3   0     8100.21     8505.74    187.93 o 
   3   3   0       70.93       69.44      8.68 o 
   4   3   0     5944.23     5671.38     98.89 o 
   5   3   0     3682.57     3672.27     68.63 o 
   6   3   0    10700.27    11053.21    283.11 o 
   7   3   0     2449.44     2403.97     58.60 o 
   8   3   0     4361.52     4302.21    107.19 o 
   9   3   0     1815.32     1783.79     56.43 o 
  -8   4   0     2674.82     2900.30    211.08 o 
  -7   4   0      235.99      217.96     25.64 o 
  -6   4   0     1199.91     1126.51     36.25 o 
  -5   4   0     2317.48     2352.98     41.38 o 
  -4   4   0      178.44      179.43      5.92 o 
  -3   4   0    15825.07    15930.20    346.51 o 
  -2   4   0       65.75       58.62      3.65 o 
  -1   4   0    46165.39    58827.08   2229.36 o 
   0   4   0     2220.47     2282.28    128.35 o 
   1   4   0    23368.55    28019.06    956.38 o 
   2   4   0     8037.36     8211.48    182.04 o 
   3   4   0    21462.21    22884.67    734.97 o 
   4   4   0      215.80      209.95      9.18 o 
   5   4   0     2291.68     2209.78     42.27 o 
   6   4   0     5030.55     4923.30     99.38 o 
   7   4   0      144.58      134.85     10.53 o 
   8   4   0     4977.42     4863.44    115.50 o 
   9   4   0     1198.52     1185.65     51.47 o 
  -7   5   0     1548.81     1387.15    204.11 o 
  -6   5   0     3036.65     2935.49    114.49 o 
  -5   5   0      964.67     1058.21     31.18 o 
  -4   5   0     1665.50     1736.56     63.55 o 
  -3   5   0      153.86      170.11     16.99 o 
  -2   5   0      382.85      325.96     12.69 o 
  -1   5   0     5568.18     5703.16     83.62 o 
   0   5   0     2819.85     2899.47     52.75 o 
   1   5   0    24003.31    29349.45   1364.89 o 
   2   5   0     8468.41     8201.11    188.64 o 
   3   5   0     8213.28     7654.94    183.75 o 
   4   5   0     4853.05     4795.71    105.95 o 
   5   5   0    11343.56    11023.29    401.48 o 
   6   5   0      421.11      381.27     15.51 o 
   7   5   0      121.85      134.04      8.83 o 
   8   5   0      191.07      199.08     13.18 o 
   9   5   0       18.39       14.46     10.34 o 
  -7   6   0      709.89      705.62     87.84 o 
  -6   6   0     4599.39     4013.91    444.40 o 
  -5   6   0     1746.54     1706.27     56.85 o 
  -4   6   0     8273.90     8109.01    181.16 o 
  -3   6   0      493.29      521.55     13.99 o 
  -2   6   0    14782.51    14721.18    585.58 o 
  -1   6   0     1084.83     1139.83     17.51 o 
   0   6   0     2444.30     2345.50    161.88 o 
   1   6   0    12915.87    13431.13    510.13 o 
   2   6   0      182.95      224.14      8.31 o 
   3   6   0    17561.37    16001.27    475.41 o 
   4   6   0     1710.84     1652.43     41.69 o 
   5   6   0    12742.51    11773.25    267.69 o 
   6   6   0     2069.12     2014.85     45.25 o 
   7   6   0     7630.94     7268.06    176.25 o 
   8   6   0     1362.71     1252.27     72.79 o 
   9   6   0     1946.18     1852.85     79.66 o 
  -7   7   0       12.51       28.82     18.52 o 
  -6   7   0      999.59     1057.79     97.85 o 
  -5   7   0     1309.59     1201.76     83.28 o 
  -4   7   0     3517.63     3428.20     74.16 o 
  -3   7   0     3260.19     3302.18     68.09 o 
  -2   7   0    12291.96    12148.76    245.38 o 
  -1   7   0     3089.96     3143.71     48.33 o 
   0   7   0     3386.58     3120.99     87.60 o 
   1   7   0      646.11      636.01     15.93 o 
   2   7   0     1501.94     1487.26     36.89 o 
   3   7   0      825.83      881.63     26.10 o 
   4   7   0       66.09       85.18      9.19 o 
   5   7   0     7834.03     8383.90    659.04 o 
   6   7   0     2519.37     2375.16     67.68 o 
   7   7   0     4941.75     4599.61    187.75 o 
   8   7   0     4392.39     4209.71    296.98 o 
   9   7   0     2307.60     2130.13    126.13 o 
  -6   8   0      106.99      132.76     25.77 o 
  -5   8   0      328.32      328.85     26.95 o 
  -4   8   0     1848.15     1754.75     35.10 o 
  -3   8   0      333.59      337.23     11.16 o 
  -2   8   0     7601.84     7487.35    134.90 o 
  -1   8   0     1869.28     1825.60     37.36 o 
   0   8   0    14597.63    14828.62    739.93 o 
   1   8   0     1007.35      999.30     41.40 o 
   2   8   0    19709.91    19506.38    503.31 o 
   3   8   0      375.17      386.57     29.20 o 
   4   8   0     4224.47     4108.89    102.31 o 
   5   8   0     3760.78     3681.92    103.37 o 
   6   8   0      241.64      273.00     20.31 o 
   7   8   0     2464.40     2200.76    120.30 o 
   8   8   0      513.67      516.04     25.72 o 
   9   8   0     5189.46     4678.03    389.03 o 
  -5   9   0     1841.05     1891.51    134.42 o 
  -4   9   0       85.48       65.45      6.78 o 
  -3   9   0     1170.94     1117.31     33.22 o 
  -2   9   0      953.67      934.40     25.09 o 
  -1   9   0      800.00      834.84     22.71 o 
   0   9   0     1641.39     1732.14     35.23 o 
   1   9   0     3899.20     4039.47    149.84 o 
   2   9   0     8100.13     8784.32    290.64 o 
   3   9   0     3794.93     3762.05     66.77 o 
   4   9   0     8435.89     8151.36    229.87 o 
   5   9   0      992.41      965.12     47.38 o 
   6   9   0     1493.82     1421.68     89.21 o 
   7   9   0       15.73       39.33      7.42 o 
   8   9   0        0.41       -1.16      9.13 o 
   9   9   0      794.81      755.13     35.35 o 
  -5  10   0     2740.75     2717.01    179.13 o 
  -4  10   0      328.50      354.71     18.55 o 
  -3  10   0     5697.54     5840.16    129.81 o 
  -2  10   0       40.15       37.21      6.27 o 
  -1  10   0     2305.24     2421.22    103.88 o 
   0  10   0      679.83      747.23     23.09 o 
   1  10   0      183.60      203.32     19.42 o 
   2  10   0     3935.43     4092.78    157.97 o 
   3  10   0     2575.51     2708.11     64.37 o 
   4  10   0    11040.58    10963.48    377.58 o 
   5  10   0      837.57      771.68     38.33 o 
   6  10   0     6805.99     6282.17    215.76 o 
   7  10   0      647.65      634.69     33.63 o 
   8  10   0     2947.94     2880.67    102.97 o 
  -4  11   0      737.68       16.98     13.84 o 
  -3  11   0     3653.68     3746.08     86.82 o 
  -2  11   0     1981.74     1939.36     46.64 o 
  -1  11   0     4230.57     4042.78     91.94 o 
   0  11   0      777.36      841.45     43.24 o 
   1  11   0     3430.08     3599.23    110.51 o 
   2  11   0      369.92      442.50     62.93 o 
   3  11   0        3.36        7.03      5.12 o 
   4  11   0      887.64      934.09     20.14 o 
   5  11   0      938.55      964.94     40.62 o 
   6  11   0     2063.30     1965.89     50.56 o 
   7  11   0     3342.61     3350.58    118.95 o 
   8  11   0     2507.08     2657.76    104.04 o 
  -3  12   0     2628.90     2544.97     65.15 o 
  -2  12   0      666.48      708.34     29.14 o 
  -1  12   0     4891.11     5084.50    123.10 o 
   0  12   0      950.57      991.48     29.30 o 
   1  12   0     5697.02     5880.24    190.21 o 
   2  12   0      271.30      319.15     16.01 o 
   3  12   0     5541.51     6379.57    394.58 o 
   4  12   0      100.75      120.26     10.40 o 
   5  12   0     1035.08     1056.90     22.85 o 
   6  12   0     1214.28     1228.78     82.80 o 
   7  12   0       54.02       58.36     24.56 o 
  -2  13   0       89.58       82.88     11.09 o 
  -1  13   0      624.11      687.96     29.49 o 
   0  13   0      596.72      682.11     24.53 o 
   1  13   0     3440.09     3762.39    162.32 o 
   2  13   0     1624.50     1791.34     51.35 o 
   3  13   0     4129.69     4517.25    113.38 o 
   4  13   0     1501.79     1730.69    121.14 o 
   5  13   0     2178.59     2385.15    163.33 o 
   6  13   0      678.80      643.47     81.10 o 
   7  13   0      137.04      164.34     31.21 o 
   0  14   0      154.98      127.01     12.95 o 
   1  14   0     1048.47     1076.30     58.16 o 
   2  14   0      205.08      260.46     42.37 o 
   3  14   0     4459.07     5057.25    284.21 o 
   4  14   0      375.82      334.80     35.30 o 
   5  14   0     4543.22     4681.18    228.20 o 
   6  14   0      846.95      934.09    106.11 o 
   2  15   0      124.98      103.25     32.39 o 
   3  15   0       97.12       80.24     32.98 o 
  -5 -14   1      582.05      705.45     84.57 o 
  -4 -14   1       30.38       30.73     15.36 o 
  -3 -14   1     1055.33     1202.18     97.04 o 
  -2 -14   1     1844.18     1883.90    124.24 o 
  -1 -14   1     3561.64     4036.88    124.51 o 
   0 -14   1     1787.91     1961.68     56.04 o 
  -6 -13   1      913.43     1012.82     60.36 o 
  -5 -13   1     1083.46     1137.54     69.11 o 
  -4 -13   1       35.63       57.37     26.57 o 
  -3 -13   1      250.39      265.53     14.60 o 
  -2 -13   1      162.52      184.17     15.48 o 
  -1 -13   1      409.29      385.00     18.88 o 
   0 -13   1     2736.58     2780.78     76.64 o 
   1 -13   1     2213.99     2477.41    103.18 o 
   2 -13   1     2308.12     2576.44    207.04 o 
  -7 -12   1     1636.70     1685.41     84.16 o 
  -6 -12   1     4628.90     4656.72    160.20 o 
  -5 -12   1     1109.54     1197.85     50.08 o 
  -4 -12   1     7202.17     7591.10    285.40 o 
  -3 -12   1     2614.62     3031.78    250.97 o 
  -2 -12   1     1351.33     1602.11    132.73 o 
  -1 -12   1       11.43       29.96      9.43 o 
   0 -12   1        0.38        6.12      6.00 o 
   1 -12   1      487.61      493.84     22.23 o 
   2 -12   1      696.87      655.91     27.95 o 
   3 -12   1     2236.27     2450.15    131.07 o 
  -8 -11   1      287.18      266.37     42.74 o 
  -7 -11   1      935.20      886.22     46.12 o 
  -6 -11   1      338.14      349.93     36.67 o 
  -5 -11   1     4187.92     4158.15    141.51 o 
  -4 -11   1     4332.90     4366.25     90.40 o 
  -3 -11   1     7049.99     7751.07    376.48 o 
  -2 -11   1     3478.86     3785.20    246.69 o 
  -1 -11   1     3193.05     3360.98    123.47 o 
   0 -11   1     1045.93     1056.35     35.63 o 
   1 -11   1      611.73      673.35     17.93 o 
   2 -11   1       99.38      104.26     11.78 o 
   3 -11   1       63.61       60.19     11.34 o 
   4 -11   1      876.00      889.97     65.79 o 
  -8 -10   1     1171.95     1108.29     52.34 o 
  -7 -10   1     1396.00     1229.27     92.27 o 
  -6 -10   1       34.45       41.82      9.39 o 
  -5 -10   1       30.68       44.59     15.84 o 
  -4 -10   1     1528.42     1488.55     46.22 o 
  -3 -10   1     3208.29     3342.24     92.07 o 
  -2 -10   1     7679.04     8043.77    216.71 o 
  -1 -10   1     3336.72     3493.44    155.25 o 
   0 -10   1     5496.89     5827.85    399.49 o 
   1 -10   1     3658.35     3599.58     78.67 o 
   2 -10   1     4874.78     4823.80    170.43 o 
   3 -10   1     1110.59     1078.47     27.63 o 
   4 -10   1      332.81      390.09     40.47 o 
   5 -10   1       22.99       10.07     13.70 o 
  -9  -9   1     1406.59     1238.12    130.35 o 
  -8  -9   1     4788.40     4454.07    284.60 o 
  -7  -9   1     2136.57     1942.94     99.66 o 
  -6  -9   1     3408.24     3022.57    226.60 o 
  -5  -9   1     2104.06     2088.63     67.11 o 
  -4  -9   1      895.33      837.93     28.11 o 
  -3  -9   1      270.87      313.07     27.72 o 
  -2  -9   1      117.22      116.87      7.33 o 
  -1  -9   1     3276.50     3347.51    247.73 o 
   0  -9   1     5432.71     5606.46    324.13 o 
   1  -9   1     4914.11     4701.99     93.57 o 
   2  -9   1     4479.53     4556.23     94.83 o 
   3  -9   1     5393.41     5412.24    110.62 o 
   4  -9   1     1824.44     1864.93     65.07 o 
   5  -9   1     1082.55     1070.81     55.52 o 
  -9  -8   1     1142.62     1042.02    102.07 o 
  -8  -8   1     1237.08     1153.70    117.29 o 
  -7  -8   1     4545.48     4253.93    189.98 o 
  -6  -8   1     3224.28     3332.74    156.81 o 
  -5  -8   1     8511.07     8090.89    225.24 o 
  -4  -8   1     4324.65     4137.58    111.02 o 
  -3  -8   1     6300.77     6128.28    161.71 o 
  -2  -8   1     2142.68     2206.93     42.76 o 
  -1  -8   1     1427.43     1546.59     68.51 o 
   0  -8   1      753.46      691.89     18.31 o 
   1  -8   1      118.47      149.97      7.42 o 
   2  -8   1     6384.75     6468.52    154.31 o 
   3  -8   1     2041.27     1972.50     33.44 o 
   4  -8   1     4759.17     4589.51     85.29 o 
   5  -8   1     2528.88     2350.53    199.72 o 
   6  -8   1     2612.88     2888.85    200.27 o 
  -9  -7   1      698.36      653.34     64.65 o 
  -8  -7   1      313.72      334.95     20.46 o 
  -7  -7   1      324.09      314.77     19.52 o 
  -6  -7   1     2802.05     2721.33     86.43 o 
  -5  -7   1     1363.50     1396.85     49.41 o 
  -4  -7   1     6489.39     6124.23    151.13 o 
  -3  -7   1     8336.53     7948.26    200.48 o 
  -2  -7   1    17899.24    17086.62    532.77 o 
  -1  -7   1     4198.21     4241.27     75.64 o 
   0  -7   1     4577.17     4710.04    303.83 o 
   1  -7   1      724.72      772.78     15.22 o 
   2  -7   1      556.25      596.82     13.18 o 
   3  -7   1     1939.15     1945.14     46.24 o 
   4  -7   1     2211.71     2178.51     41.32 o 
   5  -7   1      823.88      825.23     52.84 o 
   6  -7   1     2172.26     2162.20    111.90 o 
   7  -7   1     1987.71     1987.07    164.39 o 
  -9  -6   1     1306.29     1247.74     60.04 o 
  -8  -6   1     1742.70     1642.94     58.15 o 
  -7  -6   1      147.73      143.52     12.35 o 
  -6  -6   1     1101.49      996.91     27.30 o 
  -5  -6   1      226.28      215.06     14.42 o 
  -4  -6   1      854.20      868.81     25.85 o 
  -3  -6   1     7004.98     6868.83    168.79 o 
  -2  -6   1    12328.32    12223.58    341.11 o 
  -1  -6   1    14114.79    14005.77    313.57 o 
   0  -6   1     7528.38     7439.64    174.73 o 
   1  -6   1    12826.25    12988.48    555.29 o 
   2  -6   1     4598.24     4492.42     82.58 o 
   3  -6   1     1360.94     1313.58     22.15 o 
   4  -6   1      424.48      416.06     13.43 o 
   5  -6   1      549.01      493.57     22.20 o 
   6  -6   1     1135.91      978.06    193.82 o 
   7  -6   1      523.84      526.38     50.37 o 
  -9  -5   1     2314.57     2286.01    131.44 o 
  -8  -5   1     4043.47     4046.32    108.15 o 
  -7  -5   1     4993.75     4881.59    122.52 o 
  -6  -5   1     3191.37     3092.93     66.82 o 
  -5  -5   1     3615.12     3544.51     88.00 o 
  -4  -5   1       37.31       50.15      8.26 o 
  -3  -5   1      243.84      271.24     13.40 o 
  -2  -5   1     2656.86     2534.02     55.24 o 
  -1  -5   1     3033.55     3114.58     60.04 o 
   0  -5   1     1356.71     1079.17     24.69 o 
   1  -5   1     6151.47     6120.40     93.49 o 
   2  -5   1    18870.88    20306.62    920.27 o 
   3  -5   1     5386.81     5509.39    130.19 o 
   4  -5   1     8365.31     8645.29    479.62 o 
   5  -5   1      560.46      504.09     28.79 o 
   6  -5   1     1339.87     1232.19    105.83 o 
   7  -5   1        0.79        0.90     16.24 o 
  -9  -4   1      785.10      762.78     33.06 o 
  -8  -4   1     3189.22     3141.31     77.17 o 
  -7  -4   1     2235.03     2177.82     54.92 o 
  -6  -4   1     8350.49     8051.48    182.23 o 
  -5  -4   1     4208.54     3913.12     75.60 o 
  -4  -4   1    16387.55    15299.49    458.10 o 
  -3  -4   1     1217.39     1067.99     30.35 o 
  -2  -4   1     1302.82     1049.90     20.83 o 
  -1  -4   1     1606.01     1677.24     29.51 o 
   0  -4   1     6379.68     6615.95    118.93 o 
   1  -4   1     8612.23     8449.97    135.37 o 
   2  -4   1     7090.34     6904.18    122.31 o 
   3  -4   1     8621.66     8649.75    173.70 o 
   4  -4   1     3015.32     3095.60     94.20 o 
   5  -4   1    10897.52    10469.10    208.19 o 
   6  -4   1     3606.17     3385.03    139.80 o 
   7  -4   1     1369.53     1219.25     62.92 o 
   8  -4   1      463.41      424.96     47.08 o 
  -9  -3   1       77.18       55.18     11.42 o 
  -8  -3   1       56.40       78.72     14.86 o 
  -7  -3   1      719.63      740.22     23.75 o 
  -6  -3   1      607.84      571.64     14.70 o 
  -5  -3   1     9570.06     9137.35    197.06 o 
  -4  -3   1     7826.93     7659.79    181.60 o 
  -3  -3   1     8922.62     8333.58    191.65 o 
  -2  -3   1     4019.97     3988.59     71.06 o 
  -1  -3   1     9055.32     9032.42    195.77 o 
   0  -3   1     8195.52     9542.44    238.77 o 
   1  -3   1     4017.90     3944.56     85.48 o 
   2  -3   1     1095.65     1163.54     15.98 o 
   3  -3   1       85.60      104.19      5.76 o 
   4  -3   1     2528.56     2548.81     37.97 o 
   5  -3   1     3814.71     3823.19     61.23 o 
   6  -3   1     4188.40     4060.22     89.67 o 
   7  -3   1     2506.55     2341.71     82.84 o 
   8  -3   1     2583.34     2523.29    134.02 o 
  -9  -2   1     2785.30     2778.94     73.41 o 
  -8  -2   1      578.19      618.09     25.88 o 
  -7  -2   1     1425.00     1400.07     42.29 o 
  -6  -2   1       15.75       12.61      4.75 o 
  -5  -2   1      467.78      437.27     13.05 o 
  -4  -2   1      188.73      140.85     10.99 o 
  -3  -2   1     9355.31     9152.42    216.82 o 
  -2  -2   1    22438.91    27333.33    890.16 o 
  -1  -2   1     7799.45     8967.04    184.77 o 
   0  -2   1    32732.11    44217.52   1697.05 o 
   1  -2   1     3360.23     3518.22    115.52 o 
   2  -2   1    11658.52    15835.72    380.76 o 
   3  -2   1     2008.16     1955.65     37.55 o 
   4  -2   1     2825.05     2831.32     39.21 o 
   5  -2   1      754.18      734.62     14.14 o 
   6  -2   1      117.71      104.76     13.16 o 
   7  -2   1     1956.15     1827.50     59.37 o 
   8  -2   1     1688.34     1571.38     49.83 o 
  -9  -1   1     2035.72     2058.85     56.35 o 
  -8  -1   1     3217.63     3218.44     81.82 o 
  -7  -1   1     2281.21     2301.09     53.88 o 
  -6  -1   1     4326.43     4366.53     91.41 o 
  -5  -1   1     4894.52     5159.11    237.88 o 
  -4  -1   1     1176.26     1091.90     19.71 o 
  -3  -1   1      242.35      207.00      5.15 o 
  -2  -1   1      754.01      801.92     11.92 o 
  -1  -1   1    19137.26    25054.29    749.40 o 
   1  -1   1    29410.22    40236.08   1203.94 o 
   2  -1   1      147.60      180.72      7.09 o 
   3  -1   1    13638.56    15204.22    866.81 o 
   4  -1   1     4458.57     4304.79     71.02 o 
   5  -1   1     3046.18     3010.59     65.65 o 
   6  -1   1     1481.08     1572.68     32.08 o 
   7  -1   1       23.00       17.57      7.75 o 
   8  -1   1      272.92      263.53     20.30 o 
   9  -1   1      400.48      470.32     47.35 o 
  -9   0   1     1298.98     1258.66     54.71 o 
  -8   0   1      669.56      685.22     21.78 o 
  -7   0   1     4341.09     4418.88     98.69 o 
  -6   0   1     5528.73     5604.31    123.02 o 
  -5   0   1     8535.14     8669.74    186.57 o 
  -4   0   1     5277.30     5178.58     88.75 o 
  -3   0   1     9958.36    10329.52    384.92 o 
  -2   0   1      279.21      294.14      4.88 o 
  -1   0   1     4116.03     4873.48     77.01 o 
   1   0   1     3803.16     4386.51    156.20 o 
   2   0   1     6594.64     7037.23    295.44 o 
   3   0   1      935.99      905.07     11.14 o 
   4   0   1    13431.73    13267.86    254.03 o 
   5   0   1     7722.87     7896.53    155.45 o 
   6   0   1     6987.34     7028.25    137.23 o 
   7   0   1     2611.07     2514.44     59.62 o 
   8   0   1     1226.70     1281.47     53.54 o 
   9   0   1        3.21        6.96      5.89 o 
  -9   1   1       91.56       71.01     14.55 o 
  -8   1   1        0.38       -4.27      4.43 o 
  -7   1   1      180.35      189.15      9.77 o 
  -6   1   1     2576.17     2568.42     52.58 o 
  -5   1   1     3740.36     3687.40     64.93 o 
  -4   1   1    10909.79    10897.66    229.38 o 
  -3   1   1     5304.01     5379.32    134.96 o 
  -2   1   1     4678.54     4546.65     97.13 o 
  -1   1   1    11440.85    15521.92    464.71 o 
   1   1   1     1265.28     1413.25     11.35 o 
   2   1   1     3160.54     3258.96     36.34 o 
   3   1   1    10496.16    11027.93    185.88 o 
   4   1   1      818.83      841.18     13.14 o 
   5   1   1     4328.48     4437.92     83.31 o 
   6   1   1     4237.47     4143.94     81.17 o 
   7   1   1     5779.04     5810.93    132.05 o 
   8   1   1     1483.58     1484.73     59.95 o 
   9   1   1     1103.90     1126.55     56.23 o 
  -8   2   1     1648.77     1501.16     43.77 o 
  -7   2   1      732.44      695.26     21.78 o 
  -6   2   1      207.77      229.47     11.40 o 
  -5   2   1     1294.79     1335.53     26.47 o 
  -4   2   1      736.31      717.11     15.45 o 
  -3   2   1     6678.77     6958.20    124.86 o 
  -2   2   1     3352.53     3395.25     43.55 o 
  -1   2   1    24823.78    33718.53    834.83 o 
   0   2   1    23320.75    32347.60   2524.49 o 
   1   2   1    34897.45    47353.39   1540.10 o 
   2   2   1     1937.62     1837.15     23.45 o 
   3   2   1     4797.25     4606.31     70.41 o 
   4   2   1       77.74       73.07      7.79 o 
   5   2   1       90.33       89.78      6.71 o 
   6   2   1     1622.08     1607.62     33.59 o 
   7   2   1      967.31      972.13     29.68 o 
   8   2   1     1549.65     1514.20     37.36 o 
   9   2   1     2020.98     2017.60     62.42 o 
  -8   3   1     2542.73     2319.75    146.49 o 
  -7   3   1     3057.04     2914.04     90.21 o 
  -6   3   1     3661.83     3598.30     72.51 o 
  -5   3   1     3425.37     3465.03     69.33 o 
  -4   3   1      131.12      134.11      4.96 o 
  -3   3   1       80.64       84.88      5.76 o 
  -2   3   1     2585.27     2806.97     42.12 o 
  -1   3   1      469.40      520.72     10.53 o 
   0   3   1    12873.69    16682.75    420.09 o 
   1   3   1     2001.07     1977.89     35.22 o 
   2   3   1    12136.53    13973.21    892.48 o 
   3   3   1    13917.88    15120.87    616.01 o 
   4   3   1     8905.38     8356.54    159.81 o 
   5   3   1     1196.17     1103.68     20.47 o 
   6   3   1     1236.43     1212.06     28.23 o 
   7   3   1      110.12      107.81     10.97 o 
   8   3   1       28.77       33.18      7.75 o 
   9   3   1      493.37      528.18     25.67 o 
  -8   4   1     1352.54     1398.53     92.51 o 
  -7   4   1     4206.83     3913.62    154.63 o 
  -6   4   1     4545.18     4590.75     98.90 o 
  -5   4   1     3172.08     3191.16     62.90 o 
  -4   4   1     7676.05     7750.50    149.34 o 
  -3   4   1     2088.35     2091.79     46.89 o 
  -2   4   1    10150.86    10308.48    188.53 o 
  -1   4   1      306.86      340.48      8.32 o 
   0   4   1      507.32      636.95     11.10 o 
   1   4   1     9591.51    11617.09   1514.33 o 
   2   4   1      598.60      549.96     13.53 o 
   3   4   1    10543.89    10344.55    205.87 o 
   4   4   1     7617.49     7525.80    144.40 o 
   5   4   1    15643.97    15566.85    390.76 o 
   6   4   1     2545.13     2365.66     52.54 o 
   7   4   1     3157.88     3244.77     97.96 o 
   8   4   1     1190.72     1222.38     38.23 o 
   9   4   1      461.79      473.70     20.99 o 
  -7   5   1      442.22      398.96     33.34 o 
  -6   5   1      494.13      528.76     23.45 o 
  -5   5   1     4439.70     4482.65    137.31 o 
  -4   5   1     5865.09     5861.59    111.52 o 
  -3   5   1    13243.82    13459.93    305.93 o 
  -2   5   1     6494.65     6494.58    123.67 o 
  -1   5   1    11567.99    10963.59    219.99 o 
   0   5   1       47.24       56.35      2.82 o 
   1   5   1     5802.92     5899.40    115.85 o 
   2   5   1      369.25      350.06     21.53 o 
   3   5   1      245.08      265.87     10.49 o 
   4   5   1     1834.42     1668.77     30.91 o 
   5   5   1     4215.64     4193.01     85.04 o 
   6   5   1     6836.88     6545.32    139.31 o 
   7   5   1     4433.59     4283.43    104.48 o 
   8   5   1     3161.75     3033.03    149.21 o 
   9   5   1     1711.50     1738.15     76.28 o 
  -7   6   1     1463.04     1394.28     85.83 o 
  -6   6   1       73.67       73.37      7.59 o 
  -5   6   1      249.73      228.59     11.15 o 
  -4   6   1     2258.77     2163.48     52.07 o 
  -3   6   1     2191.65     2364.71    217.80 o 
  -2   6   1     8618.49     8177.34    170.25 o 
  -1   6   1    10402.51    10485.18    217.67 o 
   0   6   1    18294.99    19456.69    480.25 o 
   1   6   1     4092.10     4025.31     73.57 o 
   2   6   1    10529.67    10399.65    346.82 o 
   3   6   1     1869.37     1876.67     39.56 o 
   4   6   1      917.18      782.65     16.84 o 
   5   6   1       55.80       59.73      5.79 o 
   6   6   1      776.93      691.07     32.15 o 
   7   6   1     2429.58     2236.89    101.54 o 
   8   6   1     2307.04     2159.87     79.07 o 
   9   6   1     3759.63     3650.84    191.10 o 
  -7   7   1     1614.01     1649.97    147.90 o 
  -6   7   1     2453.30     2062.08    226.19 o 
  -5   7   1     2050.51     2045.14     56.66 o 
  -4   7   1       98.92      112.04     15.47 o 
  -3   7   1       63.00       56.93      7.09 o 
  -2   7   1      112.61      151.76      8.69 o 
  -1   7   1     6095.14     6148.68    143.27 o 
   0   7   1     4368.16     4202.88     76.40 o 
   1   7   1    12703.13    13076.29    342.85 o 
   2   7   1     7177.81     7502.75    388.25 o 
   3   7   1    14151.67    13805.46    429.65 o 
   4   7   1     2052.45     2008.80     98.46 o 
   5   7   1     3399.32     3355.84     83.68 o 
   6   7   1      279.47      267.54     11.50 o 
   7   7   1      425.46      449.51     28.03 o 
   8   7   1      222.89      229.45     28.80 o 
   9   7   1      327.92      319.50     33.57 o 
  -6   8   1     2548.78     2425.52    175.55 o 
  -5   8   1     3951.99     3696.78    179.93 o 
  -4   8   1     2634.68     2553.84     88.30 o 
  -3   8   1     4533.66     4706.56    111.11 o 
  -2   8   1      125.94      141.44      6.55 o 
  -1   8   1      691.01      649.84     14.18 o 
   0   8   1      952.87     1015.61     19.13 o 
   1   8   1      483.50      507.11     17.34 o 
   2   8   1    11507.71    12142.25    459.81 o 
   3   8   1     3817.50     3703.05    107.17 o 
   4   8   1    10412.19    10169.37    290.16 o 
   5   8   1     3759.28     3418.65    155.76 o 
   6   8   1     4364.78     4192.56    155.48 o 
   7   8   1     2848.75     2731.33    134.37 o 
   8   8   1     2110.64     1961.05    130.46 o 
   9   8   1      107.51       96.94     12.35 o 
  -5   9   1     1597.45     1489.75     78.56 o 
  -4   9   1     3180.71     3218.93     70.64 o 
  -3   9   1     3317.16     3406.60    220.87 o 
  -2   9   1    10049.47     9865.49    284.27 o 
  -1   9   1     2422.87     2473.91    161.58 o 
   0   9   1     2728.83     2750.86     53.53 o 
   1   9   1      344.64      386.07     20.37 o 
   2   9   1      550.87      555.56     12.64 o 
   3   9   1      467.88      470.89     13.63 o 
   4   9   1     2505.91     2536.26     86.88 o 
   5   9   1     5043.36     4845.43    273.82 o 
   6   9   1     2900.90     2809.91     62.16 o 
   7   9   1     3681.66     3557.43    143.78 o 
   8   9   1     2069.97     2071.88     70.51 o 
   9   9   1     2900.92     2842.72     97.96 o 
  -5  10   1      167.11      195.21     44.09 o 
  -4  10   1       31.10       36.49      7.00 o 
  -3  10   1     3846.97     3756.90     76.20 o 
  -2  10   1     3636.33     3690.55    346.68 o 
  -1  10   1     6184.34     6438.62    373.09 o 
   0  10   1     3948.20     3994.69    181.36 o 
   1  10   1     8334.82     8518.77    218.24 o 
   2  10   1     4468.18     4843.95    109.73 o 
   3  10   1      788.29      839.70     17.73 o 
   4  10   1        9.07       27.00      9.42 o 
   5  10   1        0.82        0.84      9.83 o 
   6  10   1     1122.53     1103.05     28.40 o 
   7  10   1      635.58      596.59     23.37 o 
   8  10   1     4006.58     3864.43    132.86 o 
  -4  11   1      173.56      131.13     21.08 o 
  -3  11   1       47.50       43.88      8.83 o 
  -2  11   1      468.35      493.97     56.24 o 
  -1  11   1     1359.01     1273.14     31.82 o 
   0  11   1     4369.30     4430.48     95.55 o 
   1  11   1     4050.24     4193.03    105.47 o 
   2  11   1     4441.97     4972.82    145.39 o 
   3  11   1     4147.04     4293.02     94.31 o 
   4  11   1     6304.13     6663.86    277.48 o 
   5  11   1     1182.70     1183.75     22.84 o 
   6  11   1     1205.94     1250.54     31.33 o 
   7  11   1      208.22      171.18     32.63 o 
   8  11   1       49.82       46.85     14.31 o 
  -3  12   1      460.48      472.18     25.94 o 
  -2  12   1      467.55      496.57     21.46 o 
  -1  12   1       39.06       26.91      6.29 o 
   0  12   1       67.09       68.48      7.92 o 
   1  12   1     1954.77     2050.89     46.89 o 
   2  12   1     1829.45     1914.60     46.42 o 
   3  12   1     6183.58     6416.25    147.31 o 
   4  12   1     3060.88     3272.50    183.10 o 
   5  12   1     4776.42     4926.49    272.10 o 
   6  12   1     1786.32     1410.66    401.41 o 
   7  12   1     2713.45     2727.68    119.65 o 
   8  12   1      295.28      321.04     49.15 o 
  -2  13   1     1847.82     1863.79     56.88 o 
  -1  13   1     2008.31     1904.07     72.74 o 
   0  13   1      815.19      838.77     31.12 o 
   1  13   1      689.07      796.67     26.84 o 
   2  13   1       57.44       65.71      8.77 o 
   3  13   1       74.55      108.81     19.32 o 
   4  13   1     1395.57     1433.16     77.12 o 
   5  13   1     1079.66     1114.39     68.95 o 
   6  13   1     3059.52     3350.88    165.53 o 
   7  13   1     2422.09     2642.85    141.70 o 
  -1  14   1     1357.43     1528.79     68.99 o 
   0  14   1     2629.20     2621.64     91.08 o 
   1  14   1     1525.41     1601.87     64.12 o 
   2  14   1     2307.18     2369.55    109.70 o 
   3  14   1      537.76      510.56     63.27 o 
   4  14   1      209.51      290.43     53.33 o 
   5  14   1      185.65      187.67     30.18 o 
   6  14   1      244.08      268.77     37.50 o 
   2  15   1     2252.79     2327.65    123.46 o 
   3  15   1     2896.46     3104.98    202.91 o 
   4  15   1      867.74      942.33     67.63 o 
  -5 -14   2      324.77      403.83     41.39 o 
  -4 -14   2     4040.20     4249.01    252.69 o 
  -3 -14   2      254.30      342.44     51.40 o 
  -2 -14   2     1636.91     1889.55     67.94 o 
  -1 -14   2      143.07      129.94     15.78 o 
   0 -14   2        2.13        7.29      5.38 o 
  -6 -13   2     1712.53     1820.86    112.54 o 
  -5 -13   2     1208.28     1321.66     57.85 o 
  -4 -13   2     2835.24     3057.89     99.54 o 
  -3 -13   2     1923.80     2029.01     91.26 o 
  -2 -13   2     3124.76     3664.24    187.87 o 
  -1 -13   2     1208.74     1444.86     64.27 o 
   0 -13   2     1274.10     1430.02     41.41 o 
   1 -13   2       15.87        8.62      5.55 o 
   2 -13   2        0.60       11.88     22.72 o 
  -7 -12   2     1490.50     1473.77    100.40 o 
  -6 -12   2      406.35      400.06     37.28 o 
  -5 -12   2      115.78      115.51     19.73 o 
  -4 -12   2     6045.88     6425.67    235.64 o 
  -3 -12   2      147.15      156.53     14.03 o 
  -2 -12   2     5583.99     6209.60    435.59 o 
  -1 -12   2      357.13      408.37     19.89 o 
   0 -12   2     5920.37     6368.92    145.09 o 
   1 -12   2     1077.00     1174.83     44.98 o 
   2 -12   2     2957.67     3000.63     93.83 o 
   3 -12   2       77.06       99.45     42.37 o 
  -8 -11   2     2086.39     2058.98     97.78 o 
  -7 -11   2     3042.97     2685.46    276.55 o 
  -6 -11   2     1192.46     1240.10     62.25 o 
  -5 -11   2      284.68      265.16     20.31 o 
  -4 -11   2       86.09       84.60     13.86 o 
  -3 -11   2       52.31       51.71      7.33 o 
  -2 -11   2     1115.18     1218.00     39.97 o 
  -1 -11   2      376.00      426.67     22.91 o 
   0 -11   2     4774.98     4773.70    204.83 o 
   1 -11   2     1030.13     1065.88     29.21 o 
   2 -11   2     4895.05     5307.86    122.98 o 
   3 -11   2     1904.51     2242.25    118.83 o 
   4 -11   2     1645.26     2079.72    175.58 o 
  -8 -10   2      410.57      347.65     30.61 o 
  -7 -10   2     5738.49     5417.65    305.28 o 
  -6 -10   2      540.70      513.79     37.30 o 
  -5 -10   2     8394.78     8103.74    265.43 o 
  -4 -10   2     1693.66     1614.62     55.58 o 
  -3 -10   2     5952.97     5731.84    167.64 o 
  -2 -10   2       13.89       13.42      6.31 o 
  -1 -10   2      292.37      343.41     18.56 o 
   0 -10   2     2677.10     2696.42    116.66 o 
   1 -10   2      218.45      213.61     12.15 o 
   2 -10   2     4653.86     4738.82    103.08 o 
   3 -10   2      934.65      955.79     35.34 o 
   4 -10   2     3923.87     4826.19    309.62 o 
   5 -10   2      571.74      695.97     95.23 o 
  -8  -9   2       31.99       18.74      8.22 o 
  -7  -9   2     1162.89     1135.13     77.49 o 
  -6  -9   2     1181.02     1178.15     63.45 o 
  -5  -9   2     5540.69     5312.02    175.72 o 
  -4  -9   2     2565.07     2442.42     72.81 o 
  -3  -9   2     8456.68     8333.20    241.75 o 
  -2  -9   2     3830.90     3906.04    134.03 o 
  -1  -9   2     3402.38     3586.49    225.40 o 
   0  -9   2      730.98      795.27     40.94 o 
   1  -9   2       75.08      110.99      5.66 o 
   2  -9   2       68.60       69.11      6.86 o 
   3  -9   2        7.73       28.47     10.58 o 
   4  -9   2     2060.01     2652.98    183.88 o 
   5  -9   2      519.55      529.05     51.45 o 
  -9  -8   2      451.44      440.76     52.44 o 
  -8  -8   2     3658.50     3321.72    178.67 o 
  -7  -8   2      203.25      296.52     37.58 o 
  -6  -8   2     1681.49     1650.21     59.49 o 
  -5  -8   2     3259.47     3270.96     93.64 o 
  -4  -8   2      122.17      139.35     15.96 o 
  -3  -8   2    14700.01    13642.14    420.56 o 
  -2  -8   2     2099.98     1966.41     44.71 o 
  -1  -8   2    17643.92    17312.75    439.21 o 
   0  -8   2      528.59      559.04     45.64 o 
   1  -8   2     9871.52     9832.11    277.12 o 
   2  -8   2      825.59      804.18     17.33 o 
   3  -8   2     1671.03     1702.02     41.75 o 
   4  -8   2       47.99       39.08      4.57 o 
   5  -8   2      329.11      349.76     39.18 o 
   6  -8   2     1209.75     1174.00     87.13 o 
  -9  -7   2     1821.86     1693.54    139.80 o 
  -8  -7   2     3718.10     3418.71    185.17 o 
  -7  -7   2     3486.75     3400.81     79.39 o 
  -6  -7   2     3819.12     3651.90    107.20 o 
  -5  -7   2      910.79      859.16     26.28 o 
  -4  -7   2     1194.83     1249.19     79.71 o 
  -3  -7   2     1499.45     1527.22     39.92 o 
  -2  -7   2      229.37      226.59     14.05 o 
  -1  -7   2     5047.90     4663.43    118.98 o 
   0  -7   2     1110.80     1111.79     63.02 o 
   1  -7   2    15590.28    15276.67    362.40 o 
   2  -7   2     2918.23     2927.65     52.32 o 
   3  -7   2     4267.60     4168.59     65.89 o 
   4  -7   2      913.04      968.76     30.32 o 
   5  -7   2     1735.87     1691.29     33.68 o 
   6  -7   2      127.60      111.18     20.44 o 
  -9  -6   2      247.68      217.63     26.42 o 
  -8  -6   2     4538.69     4520.08    130.87 o 
  -7  -6   2     1681.12     1629.41     53.29 o 
  -6  -6   2    12184.57    11452.72    356.58 o 
  -5  -6   2     1840.74     1739.64     43.33 o 
  -4  -6   2    16044.93    14662.75    459.11 o 
  -3  -6   2       23.99       32.01      4.52 o 
  -2  -6   2     9486.36     9149.69    237.65 o 
  -1  -6   2     1337.62     1227.42     29.24 o 
   0  -6   2      392.77      369.16     12.97 o 
   1  -6   2     5456.08     5067.80    378.98 o 
   2  -6   2      991.58      980.31     18.36 o 
   3  -6   2    13750.13    13664.15    272.84 o 
   4  -6   2     1386.15     1400.34     56.36 o 
   5  -6   2     8113.63     7640.23    292.02 o 
   6  -6   2      303.92      307.75     28.96 o 
   7  -6   2     1724.70     1886.31    154.25 o 
  -9  -5   2      760.85      714.43     31.11 o 
  -8  -5   2      582.99      607.24     28.36 o 
  -7  -5   2      889.12      870.41     26.55 o 
  -6  -5   2     2749.29     2882.03     93.89 o 
  -5  -5   2     3158.84     3043.90     69.89 o 
  -4  -5   2    10479.68     9795.51    253.64 o 
  -3  -5   2    11110.97    10721.72    281.10 o 
  -2  -5   2    13419.22    12609.74    480.58 o 
  -1  -5   2     2610.66     2469.12     49.91 o 
   0  -5   2    13032.80    13489.63    391.17 o 
   1  -5   2      183.30      202.67      7.39 o 
   2  -5   2       72.47       76.94      5.43 o 
   3  -5   2     3357.06     3448.41     47.71 o 
   4  -5   2     2121.85     2135.47     36.50 o 
   5  -5   2     2660.50     2485.08     94.92 o 
   6  -5   2     1050.94      967.28     43.57 o 
   7  -5   2     2638.01     2630.88    179.14 o 
  -9  -4   2     5198.56     5121.47    159.83 o 
  -8  -4   2       27.57       41.09     10.87 o 
  -7  -4   2     3126.89     3107.22     70.35 o 
  -6  -4   2      990.32      947.20     23.50 o 
  -5  -4   2      417.88      402.15     17.44 o 
  -4  -4   2    12833.50    12181.92    347.88 o 
  -3  -4   2     2619.87     2742.29     71.24 o 
  -2  -4   2    27618.97    32052.08   1178.00 o 
  -1  -4   2     4700.57     4942.43    165.32 o 
   0  -4   2    37712.02    48833.67   1696.84 o 
   1  -4   2     1265.91     1199.58     26.75 o 
   2  -4   2    13401.30    14297.61    841.12 o 
   3  -4   2      160.99      179.19      7.20 o 
   4  -4   2     4694.43     4595.58     80.87 o 
   5  -4   2     1554.30     1515.65     79.35 o 
   6  -4   2       76.52       77.41      3.71 o 
   7  -4   2     2888.71     2851.93    139.42 o 
   8  -4   2      685.52      697.56     61.82 o 
  -9  -3   2     3986.24     3949.23    105.78 o 
  -8  -3   2     3518.14     3483.31     86.58 o 
  -7  -3   2     6441.18     6520.31    165.34 o 
  -6  -3   2     1153.71     1176.80     27.15 o 
  -5  -3   2     6395.79     6263.93    124.55 o 
  -4  -3   2       61.31       72.51      6.03 o 
  -3  -3   2        2.18        7.30      3.95 o 
  -2  -3   2     5572.53     5169.83    106.92 o 
  -1  -3   2     2692.40     2488.96     40.84 o 
   0  -3   2     8107.54     8417.94    172.96 o 
   1  -3   2     9411.97    11049.60   1032.13 o 
   2  -3   2    18329.19    21234.39   2320.78 o 
   3  -3   2     7238.04     7390.03    171.08 o 
   4  -3   2     6507.49     6257.18     94.04 o 
   5  -3   2      333.04      342.94      9.68 o 
   6  -3   2     1650.14     1513.00     25.89 o 
   7  -3   2      177.47      177.96      8.57 o 
   8  -3   2      155.30      137.43     43.33 o 
  -9  -2   2     2813.97     2749.22     83.39 o 
  -8  -2   2      517.74      531.36     22.23 o 
  -7  -2   2     8738.23     8716.50    209.46 o 
  -6  -2   2     2761.77     2732.83     59.61 o 
  -5  -2   2    26545.06    25899.37    774.07 o 
  -4  -2   2      266.67      255.29     12.44 o 
  -3  -2   2    18481.17    20130.37    613.57 o 
  -2  -2   2     1039.72     1137.85     23.20 o 
  -1  -2   2     2195.96     2187.51     33.74 o 
   0  -2   2    14681.69    18752.23    639.65 o 
   1  -2   2      106.66      103.98      4.79 o 
   2  -2   2    27026.82    33890.01   2183.51 o 
   3  -2   2     1189.10     1219.57     13.16 o 
   4  -2   2    18553.68    20420.90   1427.29 o 
   5  -2   2     3486.12     3457.29     52.76 o 
   6  -2   2    10273.28     9535.23    217.02 o 
   7  -2   2      436.22      411.93     25.55 o 
   8  -2   2     1082.15     1165.42    106.91 o 
  -9  -1   2        8.09        9.03      7.79 o 
  -8  -1   2        0.56        5.19      6.06 o 
  -7  -1   2      879.31      924.19     25.22 o 
  -6  -1   2     2221.83     2168.51     78.13 o 
  -5  -1   2    12108.05    12091.68    276.58 o 
  -4  -1   2     8147.18     8155.56    157.97 o 
  -3  -1   2    36737.57    47730.28   2046.92 o 
  -2  -1   2      210.73      280.27      9.89 o 
  -1  -1   2    36039.92    49950.79   2073.34 o 
   0  -1   2     2616.00     2765.65     36.92 o 
   1  -1   2     2126.03     2341.27    126.58 o 
   2  -1   2       51.30       77.89      2.80 o 
   3  -1   2     1883.25     1972.59     21.71 o 
   4  -1   2     5185.82     4942.93     70.54 o 
   5  -1   2     4208.34     3991.32     94.62 o 
   6  -1   2     7552.59     7242.57    170.43 o 
   7  -1   2     2633.02     2540.32    103.62 o 
   8  -1   2     2794.58     2568.58    109.33 o 
   9  -1   2      799.34      844.62     97.97 o 
  -9   0   2      373.91      347.55     25.66 o 
  -8   0   2     2846.05     2935.76     84.04 o 
  -7   0   2        1.25        0.91      5.20 o 
  -6   0   2      782.74      807.63     23.46 o 
  -5   0   2     4351.70     4312.04     84.13 o 
  -4   0   2      380.91      374.72     10.19 o 
  -3   0   2    15568.91    17330.18    492.80 o 
  -2   0   2    11039.45    14166.47    354.49 o 
  -1   0   2    95320.65   115907.30   7151.28 o 
   1   0   2    64885.96    86340.30   4540.66 o 
   2   0   2      412.96      380.72      4.52 o 
   3   0   2    15351.37    17902.00   1027.59 o 
   4   0   2     1245.52     1200.31     22.97 o 
   5   0   2      764.48      704.39     21.52 o 
   6   0   2     5921.12     5787.86    112.81 o 
   7   0   2      396.75      351.92     14.47 o 
   8   0   2     4023.12     3935.22     97.06 o 
   9   0   2     1309.11     1213.37     76.21 o 
  -9   1   2     1087.62     1098.44     61.57 o 
  -8   1   2     5045.52     5021.57    169.36 o 
  -7   1   2     2152.84     2098.73     59.50 o 
  -6   1   2     4723.18     4773.45    107.91 o 
  -5   1   2     1222.36     1210.93     25.96 o 
  -4   1   2     2196.14     2137.43     51.63 o 
  -3   1   2      306.46      282.32     17.12 o 
  -2   1   2     5300.09     5949.83    114.90 o 
  -1   1   2     7138.99     9378.05    192.71 o 
   0   1   2    10136.32    14487.45    341.02 o 
   1   1   2    48726.93    63100.91   4034.76 o 
   2   1   2     7726.93     7741.83    294.82 o 
   3   1   2    14380.56    15423.37    559.22 o 
   4   1   2     2788.77     2635.88     32.64 o 
   5   1   2     4366.76     4388.45     69.04 o 
   6   1   2      323.07      297.49     11.46 o 
   7   1   2      163.07      165.41     10.52 o 
   8   1   2      689.27      614.86     30.72 o 
   9   1   2      301.69      295.71     14.12 o 
  -8   2   2     4878.52     4626.00    120.02 o 
  -7   2   2     1181.71     1206.02     50.58 o 
  -6   2   2    10146.16    10212.31    243.66 o 
  -5   2   2     2003.67     1968.56     41.76 o 
  -4   2   2    14978.93    15008.48    361.68 o 
  -3   2   2      342.42      345.22      8.14 o 
  -2   2   2     9976.06    10550.31    360.36 o 
  -1   2   2     4209.80     4263.52     58.99 o 
   0   2   2      823.76      768.30     14.71 o 
   1   2   2    17323.40    23734.75    929.66 o 
   2   2   2     7320.93     8804.41    302.48 o 
   3   2   2    34762.75    45048.48   1312.47 o 
   4   2   2     2615.22     2503.30     33.30 o 
   5   2   2    23545.96    23257.94    641.71 o 
   6   2   2     1624.14     1603.47     35.15 o 
   7   2   2     7203.87     7154.07    165.69 o 
   8   2   2       62.73       58.72      8.26 o 
   9   2   2      424.61      407.94     22.21 o 
  -8   3   2      742.99      693.40     24.45 o 
  -7   3   2       18.39       15.44      6.35 o 
  -6   3   2     4312.91     4383.89     93.57 o 
  -5   3   2     2118.94     2140.72     73.75 o 
  -4   3   2    15563.91    15329.12    369.31 o 
  -3   3   2     2893.11     2838.55     48.00 o 
  -2   3   2    13373.75    14192.48    393.78 o 
  -1   3   2    20566.98    27919.43    756.77 o 
   0   3   2    10917.89    13936.10   1475.67 o 
   1   3   2       39.63       54.24      4.84 o 
   2   3   2       12.38       20.00      3.05 o 
   3   3   2     1887.61     1856.89     51.22 o 
   4   3   2     4114.48     4254.32     72.44 o 
   5   3   2    12149.12    12272.66    278.55 o 
   6   3   2     4164.07     4027.28     80.83 o 
   7   3   2     4873.39     4714.36    114.18 o 
   8   3   2     2369.10     2308.83     63.72 o 
   9   3   2     2352.58     2335.87     63.70 o 
  -8   4   2      119.99      107.01     20.38 o 
  -7   4   2     1148.07     1068.88     31.43 o 
  -6   4   2      576.17      601.95     24.32 o 
  -5   4   2      152.12      182.26     12.37 o 
  -4   4   2     7679.71     7714.00    158.12 o 
  -3   4   2      720.81      765.46     22.67 o 
  -2   4   2    35257.60    44728.32   1534.89 o 
  -1   4   2     1159.65     1223.32     18.31 o 
   0   4   2    42527.82    55534.43   4920.18 o 
   1   4   2     1697.70     1709.89     42.45 o 
   2   4   2    27740.45    35556.26   1510.87 o 
   3   4   2      352.48      362.97     19.00 o 
   4   4   2     4624.21     4500.95     99.17 o 
   5   4   2     5752.61     5303.60     99.21 o 
   6   4   2       30.96       32.60      4.00 o 
   7   4   2     6992.77     6713.84    212.17 o 
   8   4   2     1563.10     1504.77     44.99 o 
   9   4   2     4199.67     4119.23    112.16 o 
  -7   5   2     2891.48     2702.75    132.51 o 
  -6   5   2     2006.29     1929.65     66.83 o 
  -5   5   2     1870.66     1856.91     63.30 o 
  -4   5   2      148.41      156.14     10.04 o 
  -3   5   2      378.47      364.58     10.42 o 
  -2   5   2     4491.45     4619.74     78.95 o 
  -1   5   2      711.87      645.93     11.76 o 
   0   5   2    17798.28    21218.75   1439.36 o 
   1   5   2     6139.71     6536.40    459.30 o 
   2   5   2     7723.78     7300.30    238.12 o 
   3   5   2    15796.79    18291.10   1340.59 o 
   4   5   2    11835.63    11411.13    370.58 o 
   5   5   2     1342.81     1208.73     23.32 o 
   6   5   2      657.32      626.73     28.76 o 
   7   5   2     1171.73     1061.41     44.39 o 
   8   5   2       12.35       16.15      6.93 o 
   9   5   2     1374.84     1324.77     52.67 o 
  -7   6   2     4420.29     3876.71    481.51 o 
  -6   6   2     2240.70     2241.45     83.67 o 
  -5   6   2     4621.15     4772.77    159.00 o 
  -4   6   2      489.10      529.04     15.58 o 
  -3   6   2     8603.63     8768.58    185.62 o 
  -2   6   2      103.34       98.30      8.08 o 
  -1   6   2     1014.10      869.95     17.88 o 
   0   6   2    11186.27    11285.49    227.76 o 
   1   6   2     1113.67     1284.36     34.44 o 
   2   6   2    26356.73    27632.35   1446.31 o 
   3   6   2     1323.57     1233.75     30.06 o 
   4   6   2    22960.21    22371.74    721.13 o 
   5   6   2     1831.31     1838.39     65.91 o 
   6   6   2     9087.66     8649.36    360.02 o 
   7   6   2     1764.52     1592.08     87.36 o 
   8   6   2     2101.99     2016.57    134.92 o 
   9   6   2      235.74      197.52     19.89 o 
  -7   7   2     1037.46     1065.51     77.00 o 
  -6   7   2      485.67      497.42     30.41 o 
  -5   7   2     3900.50     3688.32    213.14 o 
  -4   7   2     3718.41     3736.97     95.72 o 
  -3   7   2     7755.10     7684.60    200.87 o 
  -2   7   2     2278.49     2184.15     39.09 o 
  -1   7   2     5750.27     5251.55    117.60 o 
   0   7   2     1965.00     1881.98     50.78 o 
   1   7   2     1511.33     1283.18     51.65 o 
   2   7   2      169.88      182.56     12.82 o 
   3   7   2      223.95      199.49     10.63 o 
   4   7   2     4960.73     4647.80    143.78 o 
   5   7   2     1885.34     1805.17     61.73 o 
   6   7   2     7979.10     7559.97    331.18 o 
   7   7   2     4581.93     4381.37    293.19 o 
   8   7   2     3606.36     3441.48    196.49 o 
   9   7   2     1194.58     1136.44     41.48 o 
  -6   8   2      220.10      217.11     26.92 o 
  -5   8   2     1231.23     1126.37     99.94 o 
  -4   8   2       17.72       22.46      9.51 o 
  -3   8   2     7367.08     7270.49    205.89 o 
  -2   8   2      731.99      693.62     16.38 o 
  -1   8   2    13931.80    13207.18    270.53 o 
   0   8   2     2094.87     2041.02     45.60 o 
   1   8   2    20014.50    19079.33    578.55 o 
   2   8   2       56.51       42.31     13.43 o 
   3   8   2     4632.39     4358.51    148.67 o 
   4   8   2     1276.81     1308.11     24.56 o 
   5   8   2      607.95      622.44     14.91 o 
   6   8   2     4900.08     4544.33    200.79 o 
   7   8   2      335.90      297.23     15.79 o 
   8   8   2     5522.22     5282.13    226.00 o 
   9   8   2     1415.65     1333.13     56.88 o 
  -5   9   2      379.31      338.25     23.73 o 
  -4   9   2     1465.98     1397.97     38.69 o 
  -3   9   2      397.65      453.13     23.79 o 
  -2   9   2      558.28      569.34     15.19 o 
  -1   9   2     2603.52     2543.97     59.24 o 
   0   9   2     3913.08     3822.49    152.87 o 
   1   9   2     6875.81     6395.42    493.76 o 
   2   9   2     3969.87     3956.06    164.31 o 
   3   9   2     9169.77     9306.31    408.75 o 
   4   9   2     1084.06     1125.60     68.45 o 
   5   9   2     2602.34     2689.72     51.30 o 
   6   9   2       82.71       80.55     14.55 o 
   7   9   2      130.85      124.85     21.93 o 
   8   9   2      475.51      463.88     23.07 o 
   9   9   2      509.30      516.12     31.59 o 
  -5  10   2      787.08      825.48     56.65 o 
  -4  10   2     3993.26     3975.85    100.07 o 
  -3  10   2       39.39       49.77      7.51 o 
  -2  10   2     3057.38     3029.21     70.85 o 
  -1  10   2     1360.75     1386.65     32.30 o 
   0  10   2      160.37      142.71      9.42 o 
   1  10   2     4996.76     4748.57    184.44 o 
   2  10   2      515.73      580.27     45.43 o 
   3  10   2     8332.14     8618.33    351.43 o 
   4  10   2     1969.53     1936.81    105.22 o 
   5  10   2    10421.29    10751.47    358.99 o 
   6  10   2      916.60      905.75     24.90 o 
   7  10   2     3355.98     3521.18     93.71 o 
   8  10   2        5.48       11.83     10.63 o 
   9  10   2      895.24      913.70     54.64 o 
  -4  11   2     2850.99     2744.91     96.41 o 
  -3  11   2      915.06      972.59     29.95 o 
  -2  11   2     4818.18     4469.02    148.02 o 
  -1  11   2     1888.00     1918.12     65.35 o 
   0  11   2     1591.95     1458.18     37.30 o 
   1  11   2       11.82       11.03      3.93 o 
   2  11   2      470.86      469.61     29.01 o 
   3  11   2      481.12      563.67     51.65 o 
   4  11   2     1740.25     1835.53     81.77 o 
   5  11   2     4371.43     4942.06    255.70 o 
   6  11   2     1952.25     1720.55    654.85 o 
   7  11   2     2769.07     2899.43    104.65 o 
   8  11   2     1659.18     1790.92    108.73 o 
  -3  12   2      283.46      305.77     22.47 o 
  -2  12   2     3714.30     3682.13    115.83 o 
  -1  12   2      716.49      759.58     39.05 o 
   0  12   2     7765.38     7895.38    261.49 o 
   1  12   2      612.96      641.43     40.20 o 
   2  12   2     5807.23     5824.57    237.48 o 
   3  12   2      277.79      353.73     45.97 o 
   4  12   2      931.36     1025.10     84.45 o 
   5  12   2      898.24      897.95     56.62 o 
   6  12   2       20.90        6.05     17.85 o 
   7  12   2     3453.81     3517.46    225.30 o 
   8  12   2      798.49      642.57    423.00 o 
  -2  13   2      471.04      511.92     32.72 o 
  -1  13   2      729.37      782.21     44.15 o 
   0  13   2     2208.40     2214.60     88.88 o 
   1  13   2     1562.61     1671.94     75.79 o 
   2  13   2     5957.85     6399.85    212.53 o 
   3  13   2     1879.40     1950.97     91.76 o 
   4  13   2     2398.26     2593.05    121.81 o 
   5  13   2      527.60      647.28     50.17 o 
   6  13   2      477.56      481.12     71.63 o 
   7  13   2       54.30       66.10     35.29 o 
  -1  14   2      156.17      179.90     17.84 o 
   0  14   2      449.48      475.66     28.70 o 
   1  14   2      152.56      193.02     17.75 o 
   2  14   2     4540.13     5020.84    201.84 o 
   3  14   2      665.94      724.07     49.67 o 
   4  14   2     4570.26     5035.21    295.25 o 
   5  14   2      589.87      711.00     85.90 o 
   6  14   2     3536.67     3731.43    258.13 o 
   1  15   2      196.62      204.17     30.94 o 
   2  15   2       15.10        4.56     10.32 o 
   3  15   2       33.71       38.47     14.77 o 
   4  15   2      985.03     1276.12    120.42 o 
  -4 -14   3     1343.59     1415.36    114.81 o 
  -3 -14   3     1106.80     1265.19    101.38 o 
  -2 -14   3     2969.24     3272.58    112.55 o 
  -1 -14   3     2294.25     2538.29    183.61 o 
  -6 -13   3     1367.54     1471.70     98.00 o 
  -5 -13   3      129.04      152.28     24.09 o 
  -4 -13   3      269.00      305.11     18.58 o 
  -3 -13   3      315.16      347.97     20.75 o 
  -2 -13   3       93.56       78.81     11.59 o 
  -1 -13   3     2410.93     2643.70     79.07 o 
   0 -13   3     1881.07     2115.92     56.72 o 
   1 -13   3     2809.79     2982.74     92.57 o 
  -7 -12   3     3073.47     2948.49    128.51 o 
  -6 -12   3     1829.36     1927.80     88.88 o 
  -5 -12   3     5632.74     5839.12    207.65 o 
  -4 -12   3      658.02      666.30     24.99 o 
  -3 -12   3     1987.66     2295.31    102.88 o 
  -2 -12   3      283.30      316.40     21.86 o 
  -1 -12   3      163.14      223.44     36.90 o 
   0 -12   3      547.47      559.28     24.96 o 
   1 -12   3      861.91      932.97     50.83 o 
   2 -12   3     2463.17     2868.22    193.15 o 
   3 -12   3     1820.29     2097.07    182.27 o 
  -7 -11   3      191.63      193.55     36.02 o 
  -6 -11   3     3426.00     3461.21    132.58 o 
  -5 -11   3     2390.94     2405.37     89.60 o 
  -4 -11   3     3906.91     3920.66    127.06 o 
  -3 -11   3     5164.77     5408.58    152.08 o 
  -2 -11   3     4817.13     5066.08    344.06 o 
  -1 -11   3      821.76      871.92     41.15 o 
   0 -11   3      878.63     1000.85     62.44 o 
   1 -11   3       79.35       75.28      8.44 o 
   2 -11   3       14.54        6.46      4.49 o 
   3 -11   3      833.03     1096.67    113.47 o 
   4 -11   3      758.11      861.44     74.72 o 
  -8 -10   3      942.55      876.70     87.22 o 
  -7 -10   3       61.90       70.35     14.70 o 
  -6 -10   3       29.61       25.80     11.80 o 
  -5 -10   3     1229.76     1185.05     43.12 o 
  -4 -10   3     2577.79     2551.44     81.76 o 
  -3 -10   3     5372.47     5097.37    161.04 o 
  -2 -10   3     2576.99     2632.09    179.14 o 
  -1 -10   3     7933.73     8597.54    474.64 o 
   0 -10   3     2201.34     2396.26    187.35 o 
   1 -10   3     5585.24     5786.66    149.14 o 
   2 -10   3     1268.52     1268.18     30.35 o 
   3 -10   3      935.58      841.47     46.85 o 
   4 -10   3        5.48       37.37     19.84 o 
  -8  -9   3     2323.18     2095.41    223.81 o 
  -7  -9   3     3521.54     3650.95    195.19 o 
  -6  -9   3      679.62      656.20     47.67 o 
  -5  -9   3     1137.51     1120.69     44.47 o 
  -4  -9   3       24.16       27.17      8.43 o 
  -3  -9   3      417.05      440.23     21.01 o 
  -2  -9   3     5546.17     5218.37    137.71 o 
  -1  -9   3     2973.13     3018.66    165.76 o 
   0  -9   3     4291.54     4303.19    387.48 o 
   1  -9   3     4962.65     5193.83    274.89 o 
   2  -9   3     4147.43     4275.00     87.28 o 
   3  -9   3     3335.67     3472.90    114.28 o 
   4  -9   3     2041.02     2117.33    116.89 o 
   5  -9   3      319.94      229.81     60.29 o 
  -9  -8   3      554.72      527.56     73.47 o 
  -8  -8   3     2704.95     2685.78    118.89 o 
  -7  -8   3     2687.33     2602.05    161.85 o 
  -6  -8   3     7700.53     7566.06    316.50 o 
  -5  -8   3     2833.09     2772.34     73.95 o 
  -4  -8   3     8902.75     8540.75    234.85 o 
  -3  -8   3     1014.28     1016.60     31.50 o 
  -2  -8   3      679.88      610.22     17.86 o 
  -1  -8   3       57.14       64.82      5.72 o 
   0  -8   3      487.57      469.24     57.39 o 
   1  -8   3     4246.22     4353.77    308.07 o 
   2  -8   3     2272.27     2156.47     54.53 o 
   3  -8   3     5190.93     4960.88    130.64 o 
   4  -8   3     2870.21     3012.21    144.54 o 
   5  -8   3     4299.57     4354.82    218.01 o 
   6  -8   3     1117.07      941.64    117.27 o 
  -9  -7   3        2.16        4.27      7.75 o 
  -8  -7   3       36.51       30.77      8.69 o 
  -7  -7   3     2104.76     2022.06     56.95 o 
  -6  -7   3     2493.17     2465.22     86.41 o 
  -5  -7   3     6975.12     6681.17    188.75 o 
  -4  -7   3     3522.06     3361.17     86.43 o 
  -3  -7   3    13451.62    13034.53    376.53 o 
  -2  -7   3     2927.59     2814.74     70.43 o 
  -1  -7   3     6929.76     6683.71    158.17 o 
   0  -7   3     2015.98     2018.05     52.95 o 
   1  -7   3      336.29      359.34     25.82 o 
   2  -7   3     1065.97     1033.87     68.11 o 
   3  -7   3     1229.80     1192.11     26.45 o 
   4  -7   3     1684.57     1748.18    124.51 o 
   5  -7   3     2184.17     2126.71     86.70 o 
   6  -7   3     2085.33     2166.67    115.39 o 
  -9  -6   3     1249.44     1318.93     56.91 o 
  -8  -6   3      217.41      223.43     16.20 o 
  -7  -6   3      634.06      613.35     26.15 o 
  -6  -6   3       56.94       72.10     14.72 o 
  -5  -6   3      153.13      207.98     25.83 o 
  -4  -6   3     9199.09     8917.20    235.02 o 
  -3  -6   3     3342.19     3132.09     66.54 o 
  -2  -6   3    12674.64    11831.71    319.98 o 
  -1  -6   3     9689.32     9464.67    232.72 o 
   0  -6   3    14033.91    14144.92    557.12 o 
   1  -6   3     5152.54     5157.95    462.83 o 
   2  -6   3     2159.74     2008.00     44.68 o 
   3  -6   3     1146.97     1094.44     25.70 o 
   4  -6   3        0.80        3.13     10.50 o 
   5  -6   3      822.11      924.81     57.87 o 
   6  -6   3       96.03      127.14     21.49 o 
   7  -6   3     2095.28     1962.00    212.94 o 
  -9  -5   3     2144.96     2257.05     69.51 o 
  -8  -5   3     3261.63     3304.50    102.09 o 
  -7  -5   3     2579.38     2438.39     70.87 o 
  -6  -5   3     3123.10     3104.89     87.45 o 
  -5  -5   3      272.08      303.08     12.99 o 
  -4  -5   3      850.26      857.50     25.24 o 
  -3  -5   3     2525.18     2329.21     51.11 o 
  -2  -5   3      756.43      759.45     22.08 o 
  -1  -5   3     3694.50     3055.86     80.40 o 
   0  -5   3     9472.03     9739.65    227.86 o 
   1  -5   3    13242.15    13405.75    489.64 o 
   2  -5   3     5616.96     5537.12    158.20 o 
   3  -5   3     8376.88     8281.77    306.02 o 
   4  -5   3     1216.77     1148.81     36.60 o 
   5  -5   3     1787.81     1805.82     57.38 o 
   6  -5   3       62.59       66.59     12.99 o 
   7  -5   3       30.22       36.95     15.29 o 
  -9  -4   3     1832.00     1865.84     95.94 o 
  -8  -4   3     1980.88     1944.00     61.28 o 
  -7  -4   3     5535.88     5405.31    140.62 o 
  -6  -4   3     2127.92     1898.13    102.85 o 
  -5  -4   3     8664.37     8343.81    217.50 o 
  -4  -4   3     3825.48     3613.03     90.46 o 
  -3  -4   3     6516.13     6043.34    142.88 o 
  -2  -4   3      432.23      416.50     12.66 o 
  -1  -4   3      208.55      182.76      7.51 o 
   0  -4   3     9012.86     9094.72    201.07 o 
   1  -4   3      120.80       93.51      3.94 o 
   2  -4   3     9549.86    11181.07    543.69 o 
   3  -4   3     8809.55     8501.73    223.59 o 
   4  -4   3    11767.05    11928.49    372.17 o 
   5  -4   3     4220.42     4162.42    114.39 o 
   6  -4   3     2285.72     2067.63    109.59 o 
   7  -4   3      628.60      687.34    104.21 o 
   8  -4   3      295.02      350.54     64.80 o 
  -9  -3   3       69.07       62.24     10.37 o 
  -8  -3   3      240.01      243.13     21.82 o 
  -7  -3   3      381.27      415.43     20.37 o 
  -6  -3   3     8327.86     8126.30    189.84 o 
  -5  -3   3     1567.74     1559.14     48.34 o 
  -4  -3   3    10292.14    10046.51    273.76 o 
  -3  -3   3     8535.46     8241.22    195.43 o 
  -2  -3   3    14261.56    14288.86    388.73 o 
  -1  -3   3     6499.57     6346.89    126.83 o 
   0  -3   3     1231.54     1145.33     22.51 o 
   1  -3   3        0.82        8.16      2.42 o 
   2  -3   3       23.52       34.71      5.74 o 
   3  -3   3     2829.46     2739.05     65.18 o 
   4  -3   3     3051.42     2997.98     87.83 o 
   5  -3   3     3915.97     3811.75     70.55 o 
   6  -3   3     4039.66     3730.40     58.62 o 
   7  -3   3     3382.18     3186.32     69.48 o 
   8  -3   3     1272.25     1278.98    115.52 o 
  -9  -2   3     1172.34     1219.32     48.14 o 
  -8  -2   3     3074.93     3060.28     84.05 o 
  -7  -2   3      137.03      153.18     11.86 o 
  -6  -2   3       17.99       16.81      5.30 o 
  -5  -2   3     2244.31     2235.57     49.46 o 
  -4  -2   3     4756.80     4709.44    112.84 o 
  -3  -2   3     5619.74     5321.32    112.87 o 
  -2  -2   3    18909.01    23219.87    740.76 o 
  -1  -2   3     8935.35     9246.73    205.79 o 
   0  -2   3     7177.31     7812.67    198.64 o 
   1  -2   3     9496.19    12116.99    752.80 o 
   2  -2   3     7574.02     7183.30    172.06 o 
   3  -2   3     3941.34     3845.71     86.22 o 
   4  -2   3     1341.28     1346.87     20.97 o 
   5  -2   3       98.60      105.70      3.67 o 
   6  -2   3     3629.27     3407.29     63.91 o 
   7  -2   3     1991.04     1836.26     30.30 o 
   8  -2   3     2631.83     2733.90    182.82 o 
  -9  -1   3     2893.44     2978.37     83.72 o 
  -8  -1   3     3080.50     3073.02     76.75 o 
  -7  -1   3     3475.83     3554.42     87.96 o 
  -6  -1   3     2191.97     2192.48     50.43 o 
  -5  -1   3     1939.89     1854.26     38.54 o 
  -4  -1   3      247.78      240.07      8.35 o 
  -3  -1   3     1602.46     1697.69     32.03 o 
  -2  -1   3      846.68      833.33     22.13 o 
  -1  -1   3      210.94      233.82      5.12 o 
   0  -1   3    16970.28    24525.11    732.27 o 
   1  -1   3    13462.00    19272.23    487.97 o 
   2  -1   3    22303.38    24620.85    810.79 o 
   3  -1   3      442.40      354.84      9.41 o 
   4  -1   3     6442.73     6333.43     97.93 o 
   5  -1   3     1138.99     1107.73     18.76 o 
   6  -1   3      236.64      222.20     11.15 o 
   7  -1   3      164.30      169.83      7.70 o 
   8  -1   3      343.33      356.34     20.75 o 
   9  -1   3     1091.85     1116.77    112.53 o 
  -9   0   3      589.68      598.06     66.74 o 
  -8   0   3     3291.66     3339.44     82.62 o 
  -7   0   3     2956.08     3052.49    130.65 o 
  -6   0   3     5660.64     5985.81    188.16 o 
  -5   0   3     5127.24     5083.94     95.09 o 
  -4   0   3    10349.96    10177.85    208.94 o 
  -3   0   3       37.35       41.20      4.20 o 
  -2   0   3     8751.83     9460.62    215.40 o 
  -1   0   3     7151.86     7582.71    152.77 o 
   0   0   3     1129.00     1316.15     24.60 o 
   1   0   3     5044.11     6262.99    319.81 o 
   2   0   3     8641.30     8045.81    177.62 o 
   3   0   3     9705.78     9625.78    439.40 o 
   4   0   3     6843.20     7174.12    173.65 o 
   5   0   3    10617.80    10241.71    189.73 o 
   6   0   3     2568.53     2475.57     41.74 o 
   7   0   3     2804.38     2737.53     52.59 o 
   8   0   3      122.22      100.05     15.69 o 
   9   0   3       11.94       25.63     24.38 o 
  -9   1   3        3.52        4.06      9.58 o 
  -8   1   3      259.20      266.09     19.02 o 
  -7   1   3     1088.36     1130.06     35.57 o 
  -6   1   3     1425.57     1404.80     38.17 o 
  -5   1   3     8474.34     8537.38    188.23 o 
  -4   1   3     6057.63     6336.62    188.99 o 
  -3   1   3    15534.27    16125.80    449.43 o 
  -2   1   3     5418.30     5512.33    108.91 o 
  -1   1   3     4415.34     4670.72     83.70 o 
   0   1   3     4278.32     4585.49     76.94 o 
   1   1   3     2237.27     2175.18     39.96 o 
   2   1   3      545.61      616.27      9.91 o 
   3   1   3     1855.43     2007.76     24.71 o 
   4   1   3     4424.58     4061.65     55.91 o 
   5   1   3     3528.98     3385.36     52.88 o 
   6   1   3     7849.54     7722.33    163.21 o 
   7   1   3     1749.66     1725.60     36.65 o 
   8   1   3     3144.63     3024.01     66.92 o 
   9   1   3     1070.93     1078.00     32.64 o 
  -8   2   3       94.60      117.28     20.28 o 
  -7   2   3      361.08      400.80     34.90 o 
  -6   2   3        3.73        7.66      3.80 o 
  -5   2   3      968.93      952.16     23.33 o 
  -4   2   3     3067.63     3033.86     52.74 o 
  -3   2   3     2558.00     2649.11     70.94 o 
  -2   2   3    26029.58    35779.83   1351.16 o 
  -1   2   3    29943.25    42517.97   1677.41 o 
   0   2   3    12004.29    15221.66    394.85 o 
   1   2   3      147.74      153.04      5.31 o 
   2   2   3     5373.92     5160.94     76.38 o 
   3   2   3      685.85      742.16     10.43 o 
   4   2   3     1161.06     1072.17     14.25 o 
   5   2   3     3289.09     3213.19     59.89 o 
   6   2   3      637.63      592.61     20.37 o 
   7   2   3     2983.34     2981.57     61.76 o 
   8   2   3     2322.54     2263.09     51.62 o 
   9   2   3     2995.69     2831.06     69.46 o 
  -8   3   3     2351.73     2320.48     69.53 o 
  -7   3   3     2997.24     2905.69     86.00 o 
  -6   3   3     3072.60     3023.99     71.65 o 
  -5   3   3      450.70      481.95     17.69 o 
  -4   3   3      277.86      271.66     13.75 o 
  -3   3   3      638.96      595.74     12.87 o 
  -2   3   3     3890.02     3963.00    130.23 o 
  -1   3   3     9040.76     8768.60    156.58 o 
   0   3   3     2065.34     1856.12     63.14 o 
   1   3   3    17025.02    18881.16    751.47 o 
   2   3   3     5063.25     4865.06     87.11 o 
   3   3   3    16416.23    17425.74    843.33 o 
   4   3   3     1404.10     1319.23     32.47 o 
   5   3   3     2358.73     2290.10     41.48 o 
   6   3   3        4.65       10.56      2.98 o 
   7   3   3      146.30      171.48     11.54 o 
   8   3   3      971.86      972.59     28.39 o 
   9   3   3     1042.95     1032.22     37.55 o 
  -8   4   3     2061.03     1864.55     55.78 o 
  -7   4   3     4499.59     4372.23    199.54 o 
  -6   4   3     2884.28     2842.95     64.71 o 
  -5   4   3     5379.56     5592.08    125.37 o 
  -4   4   3     2110.82     2140.75     36.64 o 
  -3   4   3     3496.95     3602.70     64.17 o 
  -2   4   3      107.40      111.02     11.65 o 
  -1   4   3      208.92      253.11      6.49 o 
   0   4   3       39.13       63.25      4.77 o 
   1   4   3     2170.13     2190.11     34.29 o 
   2   4   3    36370.32    53206.68   8330.59 o 
   3   4   3     2138.33     2105.08     37.73 o 
   4   4   3    17173.01    17253.71    426.06 o 
   5   4   3     3593.28     3302.66    117.46 o 
   6   4   3     6234.85     6070.27    128.71 o 
   7   4   3     1550.11     1464.25     36.55 o 
   8   4   3      125.30      138.09     13.64 o 
   9   4   3        0.14        0.96      6.41 o 
  -7   5   3      614.88      590.05     29.82 o 
  -6   5   3     4292.31     4268.95     96.81 o 
  -5   5   3     3203.98     3327.70     93.60 o 
  -4   5   3     5845.62     5828.88    118.78 o 
  -3   5   3     9354.97     9523.13    200.63 o 
  -2   5   3     5800.01     5845.61    181.64 o 
  -1   5   3     3391.40     3509.64    131.51 o 
   0   5   3    11635.27    13641.62   1723.33 o 
   1   5   3      376.91      337.66      5.81 o 
   2   5   3      328.57      375.22     14.74 o 
   3   5   3     8190.47     9256.77    928.20 o 
   4   5   3     2372.77     2236.95    101.82 o 
   5   5   3     6938.77     6794.26    249.43 o 
   6   5   3     3517.56     3532.11    118.50 o 
   7   5   3     3444.54     3259.39    120.71 o 
   8   5   3     2546.40     2393.93    102.70 o 
   9   5   3     1496.60     1488.23     70.31 o 
  -7   6   3        1.36        1.76      5.24 o 
  -6   6   3        3.64        2.96      5.25 o 
  -5   6   3     1179.48     1161.98     32.92 o 
  -4   6   3     1649.14     1667.57     38.96 o 
  -3   6   3     8733.00     8970.17    306.93 o 
  -2   6   3     5885.66     6133.57    232.58 o 
  -1   6   3    12764.44    12560.63    334.33 o 
   0   6   3     7775.81     7387.65    160.46 o 
   1   6   3    11655.53    11892.89    874.94 o 
   2   6   3     1103.90      886.29     39.14 o 
   3   6   3     1170.46     1020.92     45.24 o 
   4   6   3       91.26       88.06      7.64 o 
   5   6   3       35.97       34.89      4.64 o 
   6   6   3     3125.77     2892.96    105.58 o 
   7   6   3     2952.77     2870.81    138.19 o 
   8   6   3     4711.61     4424.40    193.96 o 
   9   6   3     1102.06     1068.02     71.69 o 
  -7   7   3     1634.41     1364.28    267.47 o 
  -6   7   3     1353.54     1359.70     61.33 o 
  -5   7   3      772.19      800.65     27.38 o 
  -4   7   3       55.44       57.88      7.03 o 
  -3   7   3      523.04      518.83     33.36 o 
  -2   7   3     3146.72     2971.31     73.70 o 
  -1   7   3     2405.38     2505.51     52.91 o 
   0   7   3    15341.41    15638.29    444.06 o 
   1   7   3     7823.79     7589.68    261.51 o 
   2   7   3     5601.35     4968.82    179.61 o 
   3   7   3     5676.01     5738.72    217.01 o 
   4   7   3    11037.13    12189.13    503.70 o 
   5   7   3       93.41       88.44     11.34 o 
   6   7   3      623.47      659.07     45.59 o 
   7   7   3      588.02      577.81     19.50 o 
   8   7   3       98.78      108.20     14.66 o 
   9   7   3     1021.00      991.78     58.19 o 
  -6   8   3     2582.12     2414.58    201.61 o 
  -5   8   3     3564.92     3518.35    375.82 o 
  -4   8   3     3957.30     3933.16    108.79 o 
  -3   8   3      391.77      390.90     17.53 o 
  -2   8   3      352.34      326.56     22.79 o 
  -1   8   3      643.35      589.35     38.88 o 
   0   8   3      480.55      458.24     17.20 o 
   1   8   3    10582.08    10101.00    291.86 o 
   2   8   3     1642.10     1476.65     50.59 o 
   3   8   3    12052.56    11389.08    462.11 o 
   4   8   3     4122.05     4431.83    188.66 o 
   5   8   3     7275.25     7477.12    156.91 o 
   6   8   3     3756.53     3921.33    141.92 o 
   7   8   3     2776.76     2807.60     62.92 o 
   8   8   3      150.51      137.20     13.36 o 
   9   8   3        9.15       10.42      7.98 o 
  -5   9   3     2454.66     2294.35    143.72 o 
  -4   9   3     4560.90     4339.05    135.76 o 
  -3   9   3     5612.56     5638.06    306.45 o 
  -2   9   3     2165.98     2106.40    124.61 o 
  -1   9   3     4621.85     4467.65    237.42 o 
   0   9   3       15.24       20.61      6.31 o 
   1   9   3     1880.79     1843.86     50.71 o 
   2   9   3      255.13      260.05     17.57 o 
   3   9   3     1173.12     1308.72     74.72 o 
   4   9   3     5553.22     6257.78    279.93 o 
   5   9   3     3862.25     3889.73    149.59 o 
   6   9   3     5283.27     5592.81    120.00 o 
   7   9   3     3097.54     3143.54     74.74 o 
   8   9   3     2877.21     2914.23    109.16 o 
   9   9   3      674.69      716.98     33.94 o 
  -5  10   3      274.36      199.68     45.88 o 
  -4  10   3     2136.50     2176.50     78.75 o 
  -3  10   3     1318.56     1386.25     45.24 o 
  -2  10   3     5026.76     4820.84    112.76 o 
  -1  10   3     5100.87     4677.27    157.34 o 
   0  10   3     9171.61     8644.44    367.19 o 
   1  10   3     2529.40     2545.59    130.24 o 
   2  10   3     3186.42     3002.50    107.20 o 
   3  10   3        4.19       -1.69      6.86 o 
   4  10   3       99.60       99.48     16.24 o 
   5  10   3      875.74      890.31     48.40 o 
   6  10   3      761.58      816.41     15.18 o 
   7  10   3     3530.03     3652.30     83.86 o 
   8  10   3     1464.24     1641.12     91.56 o 
   9  10   3     2600.02     2822.15    126.89 o 
  -4  11   3       17.21       18.72      8.35 o 
  -3  11   3      155.14      137.15     13.94 o 
  -2  11   3      577.90      564.00     21.46 o 
  -1  11   3     3965.70     3789.66    144.36 o 
   0  11   3     5147.87     5139.32    148.06 o 
   1  11   3     5891.16     5941.17    164.18 o 
   2  11   3     4036.02     4168.37    162.23 o 
   3  11   3     5754.12     6156.84    293.35 o 
   4  11   3      710.48      726.69     65.99 o 
   5  11   3     2298.17     2474.86    111.26 o 
   6  11   3        3.56        7.68     17.20 o 
   7  11   3       27.74       22.68     22.07 o 
   8  11   3      402.40      443.05     63.31 o 
  -3  12   3      954.23     1003.94     44.86 o 
  -2  12   3      131.68      107.47     12.50 o 
  -1  12   3        8.83       -0.46      6.74 o 
   0  12   3     1438.39     1469.30     52.08 o 
   1  12   3     1544.77     1551.09     57.92 o 
   2  12   3     6259.00     6541.52    231.90 o 
   3  12   3     1979.79     2176.45    128.64 o 
   4  12   3     5609.43     5735.62    248.33 o 
   5  12   3     2772.38     3038.08    139.53 o 
   6  12   3     3370.99     3606.57    224.83 o 
   7  12   3      392.06      426.08     64.53 o 
   8  12   3      357.12      375.28     42.43 o 
  -2  13   3     1999.89     1844.70     88.45 o 
  -1  13   3      859.42      830.73     37.16 o 
   0  13   3      802.03      833.70     48.03 o 
   1  13   3       10.24       -2.99      7.86 o 
   2  13   3       46.58       62.61     18.82 o 
   3  13   3     1840.91     1849.83    124.75 o 
   4  13   3      608.85      674.75     73.56 o 
   5  13   3     3848.97     4281.36    254.37 o 
   6  13   3     3134.94     3421.12    171.53 o 
   7  13   3     2412.70     2711.69    199.39 o 
  -1  14   3     2560.02     2560.81    106.16 o 
   0  14   3     1033.99     1007.26     46.86 o 
   1  14   3     2377.22     2456.16    115.42 o 
   2  14   3      585.57      670.18     53.81 o 
   3  14   3      701.40      798.98     49.88 o 
   4  14   3       21.85       36.96     17.04 o 
   5  14   3      670.94      796.48     61.19 o 
   6  14   3     1482.64     1664.51    152.43 o 
   1  15   3     1724.81     1757.45     93.94 o 
   2  15   3     3346.07     3628.67    126.83 o 
   3  15   3     1978.55     2124.01    118.86 o 
   4  15   3     1514.16     1592.30     98.29 o 
  -3 -14   4     1081.00     1196.84     56.33 o 
  -2 -14   4       67.20       92.68     13.97 o 
  -5 -13   4     2691.56     2780.56    115.78 o 
  -4 -13   4     1307.65     1499.31    119.89 o 
  -3 -13   4     3006.40     3307.57    282.23 o 
  -2 -13   4     1790.42     2051.21    119.28 o 
  -1 -13   4     1191.44     1288.20     47.15 o 
   0 -13   4        8.18        8.61      6.56 o 
   1 -13   4       48.47       14.65     22.43 o 
  -6 -12   4      155.89      162.71     20.56 o 
  -5 -12   4     2169.52     2110.88     87.76 o 
  -4 -12   4      143.48      131.89     17.63 o 
  -3 -12   4     5794.55     6034.67    229.58 o 
  -2 -12   4      964.20     1022.99     92.34 o 
  -1 -12   4     6336.92     7202.06    582.70 o 
   0 -12   4      420.93      462.85     25.84 o 
   1 -12   4     3541.05     3725.82     92.85 o 
   2 -12   4       29.48       14.26     23.41 o 
  -7 -11   4      761.01      755.22     49.45 o 
  -6 -11   4     1226.46     1198.78     52.25 o 
  -5 -11   4      109.77       96.56     17.34 o 
  -4 -11   4       26.03       20.63      9.22 o 
  -3 -11   4      521.21      507.95     34.51 o 
  -2 -11   4      655.12      680.66     20.65 o 
  -1 -11   4     3221.80     3236.91    174.05 o 
   0 -11   4      997.35     1222.24     49.10 o 
   1 -11   4     4553.04     4896.72    134.10 o 
   2 -11   4     2086.32     2248.15     57.61 o 
   3 -11   4     1505.96     1567.73     99.37 o 
  -8 -10   4     4068.48     3596.58    396.03 o 
  -7 -10   4      561.89      588.02     45.16 o 
  -6 -10   4     6960.28     6953.89    243.50 o 
  -5 -10   4     1156.69     1079.72     40.86 o 
  -4 -10   4     5135.98     4939.87    151.18 o 
  -3 -10   4       12.73       13.67      7.54 o 
  -2 -10   4      909.75     1006.77     31.30 o 
  -1 -10   4     1029.60     1166.06    149.25 o 
   0 -10   4       99.89       92.71     13.05 o 
   1 -10   4     5311.09     5488.73    186.62 o 
   2 -10   4      803.03      806.40     41.69 o 
   3 -10   4     4027.51     4412.37    273.83 o 
   4 -10   4     1224.81     1365.85    146.27 o 
  -8  -9   4     1116.49     1119.12     45.35 o 
  -7  -9   4      311.17      275.27     36.23 o 
  -6  -9   4     4443.92     4253.05    245.92 o 
  -5  -9   4     3425.33     3498.35    126.47 o 
  -4  -9   4     6160.72     5953.17    189.43 o 
  -3  -9   4     2628.16     2432.64     68.34 o 
  -2  -9   4     3243.95     3099.88     80.49 o 
  -1  -9   4      922.90      932.25     42.47 o 
   0  -9   4     1101.35     1137.26    141.55 o 
   1  -9   4       63.72       59.65     21.85 o 
   2  -9   4       86.41       77.44     10.47 o 
   3  -9   4      956.42      925.96     71.58 o 
   4  -9   4      655.77      765.67     99.14 o 
   5  -9   4     2508.74     2596.37    158.56 o 
  -8  -8   4        7.20       12.46      7.65 o 
  -7  -8   4     1165.85     1208.39     54.94 o 
  -6  -8   4     2735.36     2649.67    101.22 o 
  -5  -8   4       34.77       36.73     13.20 o 
  -4  -8   4     8946.63     8512.07    264.66 o 
  -3  -8   4      141.18      151.77     11.89 o 
  -2  -8   4    17367.09    16048.00    508.30 o 
  -1  -8   4      527.35      531.06     12.62 o 
   0  -8   4    14160.21    14195.95   1294.56 o 
   1  -8   4      380.05      389.39     15.92 o 
   2  -8   4     2567.89     2487.68     90.72 o 
   3  -8   4       12.46        6.54      2.14 o 
   4  -8   4      212.51      264.92     55.04 o 
   5  -8   4     1675.06     1849.51    171.97 o 
   6  -8   4      246.20      304.13     46.21 o 
  -9  -7   4     3034.74     2883.37    169.11 o 
  -8  -7   4     1238.72     1192.14     68.74 o 
  -7  -7   4     3814.26     3685.21    125.40 o 
  -6  -7   4      969.09      982.05     40.12 o 
  -5  -7   4      746.11      768.84     30.16 o 
  -4  -7   4       21.97       34.16      9.66 o 
  -3  -7   4       38.96       36.26      6.61 o 
  -2  -7   4     3263.69     2842.93     65.45 o 
  -1  -7   4     4611.66     4322.09    101.80 o 
   0  -7   4    11909.37    12128.21    301.55 o 
   1  -7   4     2036.84     2095.75     81.45 o 
   2  -7   4     5498.51     5439.87    380.64 o 
   3  -7   4      712.77      696.79     30.56 o 
   4  -7   4     3047.55     3476.71    211.56 o 
   5  -7   4       35.09       17.92     25.63 o 
   6  -7   4      280.39      193.80     59.55 o 
  -9  -6   4     2202.84     2286.91     82.92 o 
  -8  -6   4      444.53      404.75     24.35 o 
  -7  -6   4     8424.92     8475.07    278.19 o 
  -6  -6   4     3483.51     3411.82    114.93 o 
  -5  -6   4    11246.67    10609.32    318.03 o 
  -4  -6   4      161.76      188.25     15.87 o 
  -3  -6   4     9288.55     8735.76    230.36 o 
  -2  -6   4     2054.32     1967.27     39.31 o 
  -1  -6   4     1449.98     1319.92     30.84 o 
   0  -6   4     9871.85     9811.64    349.19 o 
   1  -6   4      546.96      549.87     28.92 o 
   2  -6   4     7717.87     7293.69    310.17 o 
   3  -6   4     2302.99     2478.01    133.12 o 
   4  -6   4     9630.55     9666.41    432.56 o 
   5  -6   4      472.10      599.42     49.44 o 
   6  -6   4     3309.33     3137.15    110.09 o 
   7  -6   4      112.40      141.02     23.83 o 
  -9  -5   4      403.38      423.84     49.78 o 
  -8  -5   4       42.82       55.36     11.21 o 
  -7  -5   4     2521.30     2551.88     68.55 o 
  -6  -5   4     2765.48     2794.98     82.55 o 
  -5  -5   4     5759.36     5640.45    151.68 o 
  -4  -5   4    10297.42     9935.80    275.31 o 
  -3  -5   4    15656.65    14641.13    430.43 o 
  -2  -5   4     1602.65     1645.38     38.68 o 
  -1  -5   4     4814.58     4461.31     93.81 o 
   0  -5   4      662.35      647.98     14.03 o 
   1  -5   4      691.79      709.84     38.18 o 
   2  -5   4     2142.03     2104.63     79.37 o 
   3  -5   4     1687.98     1737.95     91.39 o 
   4  -5   4     3714.72     3577.06    189.00 o 
   5  -5   4     1107.50     1132.10     99.81 o 
   6  -5   4     3582.74     3603.56    155.47 o 
   7  -5   4     1350.16     1269.63     92.04 o 
  -9  -4   4       69.64       88.25     14.51 o 
  -8  -4   4     3715.54     3773.25    108.01 o 
  -7  -4   4      804.43      797.19     35.02 o 
  -6  -4   4      696.92      700.84     36.65 o 
  -5  -4   4     7971.72     7699.90    211.12 o 
  -4  -4   4      782.53      775.84     20.35 o 
  -3  -4   4    29188.90    31905.91   1225.03 o 
  -2  -4   4     2465.28     2318.36     45.50 o 
  -1  -4   4    25806.16    28726.74    999.47 o 
   0  -4   4     3223.42     3175.67     56.10 o 
   1  -4   4    12657.78    13047.16    314.53 o 
   2  -4   4       10.26       14.10      3.58 o 
   3  -4   4     5194.62     5329.44    217.10 o 
   4  -4   4     2245.52     2182.54    138.22 o 
   5  -4   4       17.16       23.52      7.68 o 
   6  -4   4     3156.00     3158.29    114.19 o 
   7  -4   4      718.99      659.62     44.01 o 
   8  -4   4     1907.04     1794.25   1015.65 o 
  -9  -3   4     2323.20     2357.12     77.75 o 
  -8  -3   4     6154.89     6326.43    252.90 o 
  -7  -3   4     2122.24     2061.84     63.63 o 
  -6  -3   4     1681.62     1702.71     51.29 o 
  -5  -3   4        4.27        5.71      4.11 o 
  -4  -3   4      253.79      250.51     12.20 o 
  -3  -3   4     1840.34     1647.01     32.08 o 
  -2  -3   4      350.53      306.24     17.21 o 
  -1  -3   4    19643.49    23451.90    731.51 o 
   0  -3   4     5473.81     5399.39    168.20 o 
   1  -3   4    16987.22    19947.30   1214.81 o 
   2  -3   4     7792.73     7878.04    286.97 o 
   3  -3   4     9734.37     8493.27    334.32 o 
   4  -3   4      959.17      984.34     32.80 o 
   5  -3   4     1408.11     1307.35     40.15 o 
   6  -3   4      157.63      136.29     17.29 o 
   7  -3   4       37.06       33.14     13.08 o 
   8  -3   4      705.14      611.55    360.50 o 
  -9  -2   4      619.38      607.39     31.95 o 
  -8  -2   4     6958.19     6940.36    173.08 o 
  -7  -2   4     2172.69     2172.33     50.12 o 
  -6  -2   4    10729.66    11034.33    276.01 o 
  -5  -2   4      552.17      562.29     20.55 o 
  -4  -2   4    18490.47    18656.96    593.74 o 
  -3  -2   4      474.32      475.43     13.53 o 
  -2  -2   4    15016.86    16220.99    647.23 o 
  -1  -2   4     4044.22     3927.49     75.26 o 
   0  -2   4     5228.29     6120.34    115.52 o 
   1  -2   4    25489.63    35923.21   1244.80 o 
   2  -2   4     1298.58     1214.59     45.92 o 
   3  -2   4    24764.49    23034.37    791.08 o 
   4  -2   4     3166.43     3004.80     82.33 o 
   5  -2   4    11307.55    10485.34    307.88 o 
   6  -2   4      479.66      477.75      8.48 o 
   7  -2   4     2041.16     1798.75     56.18 o 
   8  -2   4        1.17       -0.30      6.42 o 
  -9  -1   4       53.01       49.27     15.06 o 
  -8  -1   4      753.13      752.43     33.30 o 
  -7  -1   4     1132.93     1129.11     37.96 o 
  -6  -1   4     6796.34     6886.13    160.11 o 
  -5  -1   4     7728.12     7797.16    197.36 o 
  -4  -1   4    14297.00    14524.06    435.65 o 
  -3  -1   4     3755.07     3718.76     89.73 o 
  -2  -1   4    23593.88    31985.37   1157.83 o 
  -1  -1   4    12294.56    15536.61    406.40 o 
   0  -1   4      639.21      606.51      9.38 o 
   1  -1   4     3492.03     3809.88     55.81 o 
   2  -1   4       99.79      100.14      2.47 o 
   3  -1   4     7424.10     7028.49    175.25 o 
   4  -1   4     1548.50     1445.63     20.27 o 
   5  -1   4     8569.75     8746.85    148.48 o 
   6  -1   4     3711.94     3592.86     56.01 o 
   7  -1   4     3543.76     3463.04    152.27 o 
   8  -1   4     2276.47     2101.91    142.50 o 
   9  -1   4     1026.43      960.80     68.22 o 
  -9   0   4     2527.81     2666.24    131.77 o 
  -8   0   4       29.61       36.94     10.13 o 
  -7   0   4      633.87      687.29     24.50 o 
  -6   0   4     1613.01     1648.92     42.38 o 
  -5   0   4       39.21       43.90      5.02 o 
  -4   0   4    19887.95    19994.88    656.64 o 
  -3   0   4     4482.10     4874.12    103.67 o 
  -2   0   4    59023.95    79775.81   4290.71 o 
  -1   0   4      115.04      139.06     18.90 o 
   0   0   4    19615.82    27837.95    898.20 o 
   1   0   4     7354.50    10043.33    206.91 o 
   2   0   4    26495.37    36111.79   1180.63 o 
   3   0   4     1103.71     1036.65     14.35 o 
   4   0   4       36.87       22.36      2.99 o 
   5   0   4     4923.04     4746.53     72.18 o 
   6   0   4      117.91      120.21      5.30 o 
   7   0   4     8127.87     7744.00    171.01 o 
   8   0   4     1538.31     1524.87     34.88 o 
   9   0   4     3344.78     3230.56    208.44 o 
  -8   1   4     1483.93     1538.00     65.11 o 
  -7   1   4     4177.07     4144.17    125.42 o 
  -6   1   4     1731.30     1768.19     45.62 o 
  -5   1   4     1359.28     1315.26     27.90 o 
  -4   1   4     1029.16     1034.37     20.67 o 
  -3   1   4      336.82      352.77     10.95 o 
  -2   1   4    11454.96    12113.76    307.18 o 
  -1   1   4    10258.69    11926.61    295.84 o 
   0   1   4    16906.67    22580.97    682.07 o 
   1   1   4     5860.08     6096.06    114.69 o 
   2   1   4    34956.45    47873.69   1625.74 o 
   3   1   4     4243.17     4167.50    127.80 o 
   4   1   4     4814.82     4530.86     65.48 o 
   5   1   4      599.45      574.63     11.08 o 
   6   1   4      121.94      114.40      7.00 o 
   7   1   4      498.75      495.26     13.71 o 
   8   1   4      363.20      371.29     14.54 o 
   9   1   4     2149.41     2107.41    148.53 o 
  -8   2   4      941.61     1014.26     39.96 o 
  -7   2   4     7908.92     7813.50    193.29 o 
  -6   2   4      966.83      935.03     32.54 o 
  -5   2   4    13328.85    13578.99    343.90 o 
  -4   2   4      649.91      687.55     58.69 o 
  -3   2   4     8476.76     8623.34    215.46 o 
  -2   2   4     1458.93     1383.37     30.11 o 
  -1   2   4     1355.91     1596.72     41.86 o 
   0   2   4     9518.75     9523.95    212.65 o 
   1   2   4       33.11       55.42      4.40 o 
   2   2   4    51140.23    66245.41   3216.48 o 
   3   2   4     3729.84     3548.11     90.47 o 
   4   2   4    30269.72    35287.18    965.20 o 
   5   2   4     2509.43     2441.22     36.07 o 
   6   2   4     8077.16     8058.53    215.99 o 
   7   2   4      149.34      157.94     10.40 o 
   8   2   4      969.81      977.71     26.09 o 
   9   2   4      554.47      557.23     24.25 o 
  -8   3   4      167.14      155.65     18.18 o 
  -7   3   4     3042.93     2920.62     81.34 o 
  -6   3   4     2039.87     1979.01     56.83 o 
  -5   3   4     7494.71     7418.78    168.50 o 
  -4   3   4     1861.63     1855.90     34.69 o 
  -3   3   4    19700.90    20280.71    526.98 o 
  -2   3   4     6688.06     6737.37    148.78 o 
  -1   3   4    14559.11    15730.46    433.29 o 
   0   3   4     1051.33     1101.48     18.24 o 
   1   3   4      313.38      344.82     15.14 o 
   2   3   4     7836.60     7718.50    163.30 o 
   3   3   4     2637.31     2694.10     39.72 o 
   4   3   4     6896.78     7026.98    126.26 o 
   5   3   4     6868.27     6591.30    114.04 o 
   6   3   4     6872.57     6435.04    126.40 o 
   7   3   4     2798.30     2753.86     65.50 o 
   8   3   4     3220.91     3149.63     85.10 o 
   9   3   4      711.20      704.18     23.31 o 
  -8   4   4      615.61      654.25     30.99 o 
  -7   4   4      621.28      566.51     25.83 o 
  -6   4   4      210.96      241.88     16.51 o 
  -5   4   4     3643.67     3821.75     89.92 o 
  -4   4   4       36.45       65.02     15.82 o 
  -3   4   4    24041.68    25698.27    752.44 o 
  -2   4   4     4907.21     5109.35    108.43 o 
  -1   4   4    29438.43    35011.64   1079.93 o 
   0   4   4     6602.31     6881.54    145.95 o 
   1   4   4    19957.03    21159.16    916.04 o 
   2   4   4     3821.86     4146.16     70.50 o 
   3   4   4     4257.72     4223.53     81.97 o 
   4   4   4     3702.24     3542.39     53.08 o 
   5   4   4      405.98      396.08     17.61 o 
   6   4   4     9910.17     9489.17    422.09 o 
   7   4   4     1063.19     1028.64     30.03 o 
   8   4   4     6944.89     6559.37    229.20 o 
   9   4   4     1776.10     1696.63     49.61 o 
  -7   5   4     1392.49     1351.33     46.17 o 
  -6   5   4     1972.71     1933.18     50.84 o 
  -5   5   4       28.16       21.42      6.85 o 
  -4   5   4       69.56       77.11      7.36 o 
  -3   5   4     2434.45     2485.77     75.54 o 
  -2   5   4     1900.11     1907.28     32.00 o 
  -1   5   4    10457.06    10916.58    296.96 o 
   0   5   4     2104.51     1873.97     33.84 o 
   1   5   4    27806.32    34006.57   2890.48 o 
   2   5   4     9029.06     8436.72    285.50 o 
   3   5   4     9994.06     9054.96    335.69 o 
   4   5   4     3003.45     2920.33     99.85 o 
   5   5   4      485.09      511.89     27.14 o 
   6   5   4       33.83       29.13      5.61 o 
   7   5   4        9.56        6.86      4.33 o 
   8   5   4     2924.27     2757.60    127.71 o 
   9   5   4     1200.62     1161.54     67.90 o 
  -7   6   4      734.04      712.06     25.81 o 
  -6   6   4     4578.22     4429.81    107.63 o 
  -5   6   4     1227.90     1193.21     35.81 o 
  -4   6   4     6182.80     6050.35    138.72 o 
  -3   6   4       70.05      101.38     24.41 o 
  -2   6   4     1161.64     1055.06     37.84 o 
  -1   6   4     2327.76     2156.06     48.45 o 
   0   6   4      230.50      224.88      8.19 o 
   1   6   4    19464.33    21877.24   3645.85 o 
   2   6   4     1015.04      951.34     30.88 o 
   3   6   4    27637.76    25358.18   1264.76 o 
   4   6   4     4060.82     4081.81     80.80 o 
   5   6   4    12847.48    12858.54    305.43 o 
   6   6   4      631.89      623.93     20.83 o 
   7   6   4     3735.29     3666.46    170.29 o 
   8   6   4      457.81      432.48     23.60 o 
   9   6   4      133.88      130.96     16.29 o 
  -6   7   4     3233.04     3170.75     82.63 o 
  -5   7   4     2176.76     2201.16     60.01 o 
  -4   7   4     9414.44     9443.37    273.28 o 
  -3   7   4     1909.29     1889.71     38.60 o 
  -2   7   4     3799.37     3587.97     83.63 o 
  -1   7   4     1293.64     1240.98     28.47 o 
   0   7   4     4084.79     4311.11    212.44 o 
   1   7   4       51.14       69.82      2.89 o 
   2   7   4      166.56      157.06     11.68 o 
   3   7   4     4629.05     4129.91    134.68 o 
   4   7   4     4770.93     4568.72    178.26 o 
   5   7   4     7276.50     7173.10    310.43 o 
   6   7   4     3972.40     4109.13     91.54 o 
   7   7   4     4821.11     4935.08    235.15 o 
   8   7   4     1660.66     1661.97     61.56 o 
   9   7   4      846.25      853.40     51.84 o 
  -6   8   4      772.87      744.13     53.86 o 
  -5   8   4       83.92      105.17     13.79 o 
  -4   8   4     3950.05     3799.96    108.06 o 
  -3   8   4     1244.82     1247.22     37.87 o 
  -2   8   4     9363.65     8967.81    236.66 o 
  -1   8   4     1148.34     1134.99     27.81 o 
   0   8   4    21213.46    20046.92    649.84 o 
   1   8   4      121.51      153.54     32.01 o 
   2   8   4     9161.54     8229.30    304.23 o 
   3   8   4      856.53      875.47     49.36 o 
   4   8   4     1034.92      934.21     54.17 o 
   5   8   4     4970.79     4918.66    185.20 o 
   6   8   4      699.53      693.52     20.13 o 
   7   8   4     8303.81     8477.05    208.71 o 
   8   8   4      793.82      806.53     38.67 o 
   9   8   4     3291.15     3391.10    143.87 o 
  -5   9   4      763.47      758.49     35.91 o 
  -4   9   4       46.10       63.98     23.53 o 
  -3   9   4       17.54       46.02     11.59 o 
  -2   9   4     2761.12     2646.01     68.47 o 
  -1   9   4     3379.30     3448.66    239.29 o 
   0   9   4     6827.95     6747.67    140.38 o 
   1   9   4     4377.23     4290.68    162.99 o 
   2   9   4     8751.28     7887.62    298.91 o 
   3   9   4     2275.20     2117.94     76.27 o 
   4   9   4     1982.62     1984.01     99.38 o 
   5   9   4      406.09      445.29     30.09 o 
   6   9   4      772.34      880.79     68.67 o 
   7   9   4      778.94      799.51     34.20 o 
   8   9   4      388.21      387.93     41.06 o 
   9   9   4     1544.00     1393.32    809.11 o 
  -5  10   4     3679.72     3496.24    236.45 o 
  -4  10   4      153.91      154.44     22.33 o 
  -3  10   4     2066.77     1956.64     55.11 o 
  -2  10   4      214.50      246.18     22.09 o 
  -1  10   4      258.34      258.14     12.60 o 
   0  10   4     5157.13     4871.79     96.15 o 
   1  10   4     1275.62     1151.90     76.52 o 
   2  10   4     7276.49     6927.70    189.84 o 
   3  10   4      383.57      354.77     24.70 o 
   4  10   4    10045.97     9643.04    406.81 o 
   5  10   4     1320.44     1318.56     63.26 o 
   6  10   4     8003.57     8619.46    382.72 o 
   7  10   4        6.78        8.85     17.09 o 
   8  10   4      777.57      814.14     79.29 o 
  -4  11   4     1646.73     1638.72     60.79 o 
  -3  11   4     3886.79     3851.33    154.28 o 
  -2  11   4      590.94      649.14     24.09 o 
  -1  11   4     3268.63     3028.38     65.92 o 
   0  11   4        4.63        6.54      8.45 o 
   1  11   4      438.68      410.17     22.50 o 
   2  11   4      203.68      198.87     17.98 o 
   3  11   4     1638.98     1674.63     71.23 o 
   4  11   4     2490.15     2659.29    140.46 o 
   5  11   4     3564.63     3742.14    205.00 o 
   6  11   4     3788.00     4063.16    182.85 o 
   7  11   4     1836.87     1837.00     95.80 o 
   8  11   4     1998.39     2122.67    111.78 o 
  -3  12   4     2858.03     2877.13     85.69 o 
  -2  12   4      432.88      474.18     21.63 o 
  -1  12   4     6716.13     6379.71    321.29 o 
   0  12   4      810.35      819.14     35.93 o 
   1  12   4     6942.96     6822.29    289.26 o 
   2  12   4      328.03      337.97     25.56 o 
   3  12   4     1196.84     1142.82     80.32 o 
   4  12   4     1012.15      985.78     57.84 o 
   5  12   4       23.89       31.62     23.79 o 
   6  12   4     4533.75     4954.80    291.69 o 
   7  12   4      579.57      606.10     52.29 o 
   8  12   4     2719.85     3027.15    157.89 o 
  -2  13   4      356.77      369.13     32.73 o 
  -1  13   4     1956.51     1901.03     73.14 o 
   0  13   4     1974.83     2001.66     73.28 o 
   1  13   4     4088.58     4107.43    183.77 o 
   2  13   4     2199.95     2280.94     97.25 o 
   3  13   4     3579.65     3826.19    138.68 o 
   4  13   4      873.91      964.00     61.65 o 
   5  13   4      690.52      827.88     60.38 o 
   6  13   4      208.54      273.02     56.93 o 
   7  13   4       30.14       39.04     19.51 o 
  -1  14   4      505.86      484.42     57.05 o 
   0  14   4      125.35      129.26     15.16 o 
   1  14   4     3231.00     3401.70    123.96 o 
   2  14   4      511.98      532.96     31.48 o 
   3  14   4     5713.84     6212.72    257.69 o 
   4  14   4      881.43      987.26     97.40 o 
   5  14   4     3575.52     4085.28    266.35 o 
   6  14   4      118.94      145.98     30.91 o 
   1  15   4       12.98       14.46     10.89 o 
   2  15   4      124.79      167.97     25.28 o 
   3  15   4      606.84      750.56     50.40 o 
   4  15   4      690.23      789.83     71.75 o 
  -5 -13   5      773.59      753.54     49.61 o 
  -4 -13   5      174.53      161.08     18.24 o 
  -3 -13   5      721.69      752.14     42.29 o 
  -2 -13   5     2201.58     2390.03    156.82 o 
  -1 -13   5     1009.48     1184.99    106.93 o 
   0 -13   5     2049.45     2343.82    120.81 o 
  -6 -12   5     4262.39     4162.16    165.26 o 
  -5 -12   5     1271.02     1295.96     63.22 o 
  -4 -12   5     1736.99     1815.29     71.43 o 
  -3 -12   5       46.43       52.62      9.57 o 
  -2 -12   5      139.69      168.18     19.89 o 
  -1 -12   5      289.52      367.89     28.96 o 
   0 -12   5      339.86      390.56     29.56 o 
   1 -12   5     2240.99     2330.50     92.85 o 
   2 -12   5     1750.23     1890.74    161.65 o 
  -7 -11   5     2310.80     2339.34    146.72 o 
  -6 -11   5      960.71      976.43     67.23 o 
  -5 -11   5     3720.62     3786.31    143.05 o 
  -4 -11   5     3899.19     3796.01    112.82 o 
  -3 -11   5     3039.11     3005.47     84.57 o 
  -2 -11   5     2506.28     2643.55    165.07 o 
  -1 -11   5     1214.43     1338.61    152.22 o 
   0 -11   5       59.40       51.28      8.55 o 
   1 -11   5        1.66        3.21      4.75 o 
   2 -11   5      722.48      889.11     97.26 o 
   3 -11   5      648.67      875.98    110.97 o 
  -7 -10   5        5.07       18.08     10.77 o 
  -6 -10   5      234.34      249.96     34.17 o 
  -5 -10   5     2469.64     2450.79     87.81 o 
  -4 -10   5     3022.92     3067.68     97.14 o 
  -3 -10   5     1662.62     1597.94     62.17 o 
  -2 -10   5     6981.44     6579.81    198.23 o 
  -1 -10   5     3397.71     3335.45    145.29 o 
   0 -10   5     6962.75     7031.31    624.84 o 
   1 -10   5      729.53      799.65     28.94 o 
   2 -10   5      720.44      744.93     38.63 o 
   3 -10   5        0.08      -18.16     25.71 o 
   4 -10   5       10.93       35.10     21.79 o 
  -8  -9   5     1746.86     1514.97    157.62 o 
  -7  -9   5     1088.95     1082.57     73.04 o 
  -6  -9   5      926.30      908.16     58.41 o 
  -5  -9   5        8.95       15.70     11.84 o 
  -4  -9   5      170.12      188.91     15.77 o 
  -3  -9   5     2197.82     2103.36     60.83 o 
  -2  -9   5      815.05      768.67     32.00 o 
  -1  -9   5     6985.75     6765.13    389.59 o 
   0  -9   5     3660.38     3785.36    300.05 o 
   1  -9   5     6402.54     6590.62    610.72 o 
   2  -9   5     3117.31     3034.44    173.95 o 
   3  -9   5     1455.73     1575.39     88.95 o 
   4  -9   5      648.70      664.77     61.58 o 
   5  -9   5      139.55      167.50     61.97 o 
  -8  -8   5     1295.22     1193.52     68.04 o 
  -7  -8   5     3952.70     4105.16    174.26 o 
  -6  -8   5     4092.52     4086.36    156.87 o 
  -5  -8   5     5663.57     5601.64    202.41 o 
  -4  -8   5     1216.87     1178.36     46.21 o 
  -3  -8   5     1991.08     1853.21     51.75 o 
  -2  -8   5      819.76      777.90     24.32 o 
  -1  -8   5      145.48      141.45      8.41 o 
   0  -8   5     2530.32     2519.22     99.62 o 
   1  -8   5     2318.53     2232.42    174.62 o 
   2  -8   5     5885.69     5838.70    292.57 o 
   3  -8   5     3185.62     3372.61    154.46 o 
   4  -8   5     3848.61     4123.15    204.23 o 
   5  -8   5     1808.90     1929.80    123.40 o 
  -8  -7   5      507.38      548.91     35.62 o 
  -7  -7   5     1204.65     1301.32     88.25 o 
  -6  -7   5     5895.95     5761.06    201.53 o 
  -5  -7   5     6743.05     6632.25    181.52 o 
  -4  -7   5     7281.98     7245.78    216.00 o 
  -3  -7   5     2292.39     2169.03     56.03 o 
  -2  -7   5     6511.39     6302.84    156.06 o 
  -1  -7   5      593.48      562.79     15.78 o 
   0  -7   5     1617.13     1627.85     82.18 o 
   1  -7   5      686.69      739.35     79.88 o 
   2  -7   5      335.82      341.31     21.16 o 
   3  -7   5      875.54      938.95     81.75 o 
   4  -7   5     2926.95     3144.49    149.51 o 
   5  -7   5     3672.41     3848.92    202.94 o 
   6  -7   5     2746.64     2948.84    172.42 o 
  -9  -6   5      526.77      509.97     29.38 o 
  -8  -6   5      549.45      561.17     31.78 o 
  -7  -6   5        3.33        6.48      7.11 o 
  -6  -6   5      546.28      545.55     27.97 o 
  -5  -6   5     4529.33     4432.25    123.41 o 
  -4  -6   5     1743.73     1666.28     46.71 o 
  -3  -6   5    12867.70    12451.50    373.64 o 
  -2  -6   5     4605.05     4189.67     88.71 o 
  -1  -6   5     9675.20     9006.71    221.42 o 
   0  -6   5     6511.44     6129.47    130.96 o 
   1  -6   5     4525.87     4316.22    297.43 o 
   2  -6   5      761.01      760.90     34.25 o 
   3  -6   5      339.98      417.44     48.22 o 
   4  -6   5     1028.66     1048.21     89.81 o 
   5  -6   5      628.20      694.88     87.79 o 
   6  -6   5     2116.05     2383.52    204.15 o 
   7  -6   5      982.53     1101.66    133.92 o 
  -9  -5   5     2249.54     2373.00     77.81 o 
  -8  -5   5     1802.90     1801.13     60.74 o 
  -7  -5   5     2828.75     2897.23    100.19 o 
  -6  -5   5      316.11      336.69     27.35 o 
  -5  -5   5     1228.32     1238.04     56.99 o 
  -4  -5   5     1281.72     1222.50     35.38 o 
  -3  -5   5      656.53      604.78     19.07 o 
  -2  -5   5     2391.71     2111.29    140.95 o 
  -1  -5   5     7454.64     7246.31    168.19 o 
   0  -5   5    17971.55    17647.81    509.05 o 
   1  -5   5     6517.33     6444.32    227.77 o 
   2  -5   5     5355.13     5130.15     84.59 o 
   3  -5   5     1180.54     1286.91     77.32 o 
   4  -5   5     4090.76     4681.45    233.59 o 
   5  -5   5       83.49       72.99     19.61 o 
   6  -5   5       46.27       70.49     23.34 o 
   7  -5   5      184.89      165.61     33.33 o 
  -9  -4   5     1397.40     1447.29     75.99 o 
  -8  -4   5     2944.85     3085.69    128.97 o 
  -7  -4   5     3454.44     3416.02    112.53 o 
  -6  -4   5     5665.33     5675.06    166.05 o 
  -5  -4   5     1276.20     1282.28     39.90 o 
  -4  -4   5     6816.26     6602.77    170.36 o 
  -3  -4   5      783.32      761.18     18.75 o 
  -2  -4   5      526.22      484.68     21.08 o 
  -1  -4   5     4142.12     4131.75     81.33 o 
   0  -4   5     1250.56     1163.64     39.21 o 
   1  -4   5    11062.98    11827.21    234.22 o 
   2  -4   5     3727.41     3440.58     84.99 o 
   3  -4   5    14693.78    15127.12    718.47 o 
   4  -4   5     5544.74     5597.89    215.36 o 
   5  -4   5     2221.32     2210.67    147.79 o 
   6  -4   5     1213.57     1184.46     68.86 o 
   7  -4   5      750.08      784.20     89.54 o 
  -9  -3   5      156.85      203.42     21.64 o 
  -8  -3   5      607.75      615.29     33.91 o 
  -7  -3   5     2465.15     2519.68     65.61 o 
  -6  -3   5     1592.91     1620.61     53.74 o 
  -5  -3   5     9261.49     9264.61    265.12 o 
  -4  -3   5     4039.64     4233.56    111.17 o 
  -3  -3   5    16866.43    16897.24    524.81 o 
  -2  -3   5     3559.50     3766.99     77.33 o 
  -1  -3   5     9596.87    10016.30    238.94 o 
   0  -3   5     1425.38     1474.49     33.36 o 
   1  -3   5      280.26      328.35      5.60 o 
   2  -3   5      211.07      216.30     20.78 o 
   3  -3   5     4285.45     4609.18    160.21 o 
   4  -3   5     3807.67     3727.74    161.84 o 
   5  -3   5     3404.82     3257.68    102.81 o 
   6  -3   5     3851.73     3846.41    262.90 o 
   7  -3   5     2142.49     2204.62    106.46 o 
   8  -3   5     1738.59     1575.69     77.28 o 
  -9  -2   5     1038.57     1064.09     85.08 o 
  -8  -2   5      125.91      157.39     14.03 o 
  -7  -2   5      237.58      262.38     22.59 o 
  -6  -2   5     1562.26     1599.31     51.52 o 
  -5  -2   5     1708.77     1758.21     57.16 o 
  -4  -2   5     8813.05     8567.60    226.83 o 
  -3  -2   5     5034.59     4966.70    111.71 o 
  -2  -2   5    15520.58    15558.89    440.36 o 
  -1  -2   5     8838.49     9362.66    211.68 o 
   0  -2   5     7557.06     7196.86    144.23 o 
   1  -2   5     1881.54     2012.91     53.79 o 
   2  -2   5     3109.19     3180.78    106.28 o 
   3  -2   5      486.80      523.32     34.58 o 
   4  -2   5      100.73       99.29      8.95 o 
   5  -2   5     3387.44     3308.78     95.08 o 
   6  -2   5     1862.30     1892.04    158.41 o 
   7  -2   5     4220.64     4208.95    163.98 o 
   8  -2   5     1419.66     1492.77    103.72 o 
  -9  -1   5     1652.26     1811.52     97.79 o 
  -8  -1   5     3573.23     3789.71    120.87 o 
  -7  -1   5     2504.67     2520.43     78.13 o 
  -6  -1   5      692.16      821.02     97.99 o 
  -5  -1   5       16.32       18.74      5.08 o 
  -4  -1   5      355.49      385.98     19.14 o 
  -3  -1   5     1180.52     1143.20     34.63 o 
  -2  -1   5       76.78       65.83      4.25 o 
  -1  -1   5    16437.86    18906.14    549.92 o 
   0  -1   5     3467.83     3561.22     62.99 o 
   1  -1   5    17809.83    24573.06    740.88 o 
   2  -1   5     8483.52     9774.26   1019.23 o 
   3  -1   5     8030.81    10700.98    198.94 o 
   4  -1   5     1063.05      991.80     19.60 o 
   5  -1   5      324.77      310.03      7.62 o 
   6  -1   5      167.55      168.60      5.21 o 
   7  -1   5      301.66      272.29     17.93 o 
   8  -1   5     1189.38     1128.03     68.45 o 
  -8   0   5     2227.06     2246.96     97.38 o 
  -7   0   5     6061.68     6241.91    161.68 o 
  -6   0   5     3322.75     3477.42     93.81 o 
  -5   0   5     4345.33     4437.97    123.46 o 
  -4   0   5      764.98      774.87     23.36 o 
  -3   0   5     5389.80     5755.49    130.90 o 
  -2   0   5     1359.68     1477.43     29.27 o 
  -1   0   5       14.16       20.20      2.53 o 
   0   0   5     7495.76     7333.11    186.98 o 
   1   0   5     1856.88     1806.35     25.67 o 
   2   0   5    21273.12    28210.15   2404.52 o 
   3   0   5    11581.21    13875.02   1134.31 o 
   4   0   5     6521.28     6057.19    107.65 o 
   5   0   5     3767.13     3637.45     83.52 o 
   6   0   5     2901.70     2862.12     84.19 o 
   7   0   5      124.42      115.58      9.33 o 
   8   0   5      267.39      243.99     33.30 o 
   9   0   5      130.99      140.06     25.55 o 
  -8   1   5      933.96      957.78     34.32 o 
  -7   1   5     1547.22     1541.03     48.44 o 
  -6   1   5     6165.91     6224.63    150.43 o 
  -5   1   5     3288.24     3335.14     87.97 o 
  -4   1   5    10822.53    11003.90    304.21 o 
  -3   1   5     6182.23     6065.32    146.30 o 
  -2   1   5     9732.44     9832.47    240.13 o 
  -1   1   5      580.73      579.56     22.48 o 
   0   1   5     1366.19     1274.58     30.14 o 
   1   1   5      429.55      498.06      8.97 o 
   2   1   5      328.53      280.64      7.08 o 
   3   1   5     7596.22     7078.19    173.20 o 
   4   1   5     3929.98     3530.77     79.93 o 
   5   1   5     5821.70     5638.70    110.08 o 
   6   1   5     2350.44     2363.42    106.90 o 
   7   1   5     3817.17     3627.43    117.92 o 
   8   1   5     2400.26     2281.66     99.95 o 
   9   1   5      588.55      549.03     66.42 o 
  -8   2   5      326.27      358.01     38.41 o 
  -7   2   5      241.68      257.89     17.83 o 
  -6   2   5       44.31       45.49      8.44 o 
  -5   2   5     1578.11     1656.28     39.45 o 
  -4   2   5     3372.78     3548.84     70.92 o 
  -3   2   5    16784.47    18525.63    577.87 o 
  -2   2   5    11439.56    12216.35    320.64 o 
  -1   2   5     8414.61     8349.70    199.84 o 
   0   2   5     3051.13     3028.41     69.29 o 
   1   2   5     3934.73     3807.16     77.25 o 
   2   2   5     2448.83     2267.98    122.09 o 
   3   2   5      367.61      339.22     11.99 o 
   4   2   5     1544.69     1511.42     45.93 o 
   5   2   5      602.03      587.46     14.97 o 
   6   2   5     4347.27     4086.92     76.34 o 
   7   2   5     2186.33     2214.87     91.69 o 
   8   2   5     4227.65     4323.12    198.59 o 
   9   2   5     1737.40     1701.75    117.54 o 
  -8   3   5     2759.89     2698.06     76.40 o 
  -7   3   5     1048.58     1106.60     44.02 o 
  -6   3   5      545.33      530.44     18.75 o 
  -5   3   5     1563.24     1552.13     43.09 o 
  -4   3   5      656.39      615.67     15.39 o 
  -3   3   5      372.11      356.32      8.98 o 
  -2   3   5    15191.43    15705.16    445.65 o 
  -1   3   5     8258.54     8672.99    202.90 o 
   0   3   5     5385.63     5127.81     99.90 o 
   1   3   5    11640.83    11860.11    297.12 o 
   2   3   5     5364.90     4671.09    170.22 o 
   3   3   5     2760.19     2634.24     49.91 o 
   4   3   5     8267.78     8335.19    196.03 o 
   5   3   5       14.32       32.37      7.19 o 
   6   3   5      736.53      693.93     20.82 o 
   7   3   5      961.17      905.54     21.31 o 
   8   3   5     1077.28     1104.62     38.02 o 
   9   3   5     2254.46     2229.05     84.01 o 
  -8   4   5     2665.44     2623.70     91.46 o 
  -7   4   5     1866.22     1845.69     66.38 o 
  -6   4   5     5338.74     5384.26    134.34 o 
  -5   4   5     1763.76     1797.13     49.91 o 
  -4   4   5     5513.56     5680.12    127.10 o 
  -3   4   5       18.06       28.46      3.83 o 
  -2   4   5        2.81        3.74      2.28 o 
  -1   4   5      248.63      212.63      8.42 o 
   0   4   5     2554.65     2719.41    133.46 o 
   1   4   5    11484.30    10611.01    379.75 o 
   2   4   5     6949.89     6369.95    123.75 o 
   3   4   5    14436.12    14458.48   1042.89 o 
   4   4   5     2974.77     2795.73     56.66 o 
   5   4   5    12862.33    13033.32    330.62 o 
   6   4   5     1381.88     1322.67     31.23 o 
   7   4   5      682.29      655.38     30.81 o 
   8   4   5       62.76       77.24      7.23 o 
   9   4   5       56.29       34.00     19.75 o 
  -7   5   5     2070.77     2014.82     68.30 o 
  -6   5   5     3125.82     3154.50    137.97 o 
  -5   5   5     5677.37     5745.39    134.61 o 
  -4   5   5     3439.64     3513.10     76.43 o 
  -3   5   5     5079.58     5228.82    106.64 o 
  -2   5   5     8113.04     8595.04    179.29 o 
  -1   5   5     6544.17     7014.97    267.44 o 
   0   5   5        4.07        7.78      2.89 o 
   1   5   5      728.01      703.54     29.42 o 
   2   5   5     6168.69     6406.61    507.14 o 
   3   5   5     3658.18     3758.34    121.33 o 
   4   5   5     8245.89     8196.28    185.68 o 
   5   5   5     3141.51     3071.10     48.98 o 
   6   5   5     3106.38     3009.49    184.56 o 
   7   5   5     3478.94     3494.97    112.89 o 
   8   5   5     2705.86     2606.89    100.46 o 
   9   5   5      300.14      324.70     24.69 o 
  -7   6   5       18.47       22.11      6.85 o 
  -6   6   5      419.12      410.21     24.55 o 
  -5   6   5     1438.98     1433.01     40.56 o 
  -4   6   5     4577.75     4714.23    142.89 o 
  -3   6   5     6364.00     6568.48    142.75 o 
  -2   6   5     9266.49     9446.51    207.39 o 
  -1   6   5     3751.29     3697.72    135.63 o 
   0   6   5    14649.80    14830.43    545.53 o 
   1   6   5     2431.61     2584.45    130.83 o 
   2   6   5     1585.39     1305.56     37.05 o 
   3   6   5      429.50      374.83     26.42 o 
   4   6   5      818.55      806.49     42.13 o 
   5   6   5     1394.48     1334.99     31.52 o 
   6   6   5     1243.30     1240.99     31.75 o 
   7   6   5     6254.81     6170.22    292.10 o 
   8   6   5     1577.98     1513.31     70.85 o 
   9   6   5     3345.98     3197.81    201.22 o 
  -6   7   5      531.84      540.31     21.30 o 
  -5   7   5       73.44       83.84      8.68 o 
  -4   7   5      132.62      132.80     13.27 o 
  -3   7   5     2283.71     2310.66     99.72 o 
  -2   7   5     3321.54     3182.33    142.16 o 
  -1   7   5     5906.82     5870.18    144.44 o 
   0   7   5     5127.93     4942.86    109.45 o 
   1   7   5    15438.87    16533.59   1576.54 o 
   2   7   5     6716.49     6607.23    177.87 o 
   3   7   5     8734.48     8099.82    295.22 o 
   4   7   5      239.26      274.20     26.76 o 
   5   7   5     1126.28     1051.71     59.11 o 
   6   7   5      272.33      279.83     12.29 o 
   7   7   5       22.50       34.35      6.84 o 
   8   7   5     1734.31     1807.49     57.59 o 
   9   7   5     1039.45     1052.43     40.53 o 
  -6   8   5     1235.41     1257.89     49.69 o 
  -5   8   5     2631.79     2640.68     82.43 o 
  -4   8   5     1639.80     1556.19     49.05 o 
  -3   8   5      969.11      917.87     39.09 o 
  -2   8   5      630.28      569.72     24.76 o 
  -1   8   5      911.79      859.22     23.89 o 
   0   8   5     3704.31     3389.97    160.94 o 
   1   8   5     2363.96     2289.86     52.91 o 
   2   8   5    12648.34    11722.80    347.74 o 
   3   8   5     3917.05     3620.39    148.16 o 
   4   8   5     9355.73     9375.09    410.59 o 
   5   8   5     3461.02     3609.53    159.56 o 
   6   8   5     3918.42     4263.22    200.44 o 
   7   8   5      172.34      192.18     12.07 o 
   8   8   5        9.79       10.13      6.24 o 
   9   8   5      198.22      209.34     20.70 o 
  -5   9   5     2993.61     2788.25    104.80 o 
  -4   9   5     5542.54     5294.73    164.25 o 
  -3   9   5     2976.33     2908.86     84.01 o 
  -2   9   5     1969.62     2003.15    177.93 o 
  -1   9   5      746.28      753.16     59.67 o 
   0   9   5     1019.11     1000.07     24.93 o 
   1   9   5      329.68      340.47     15.60 o 
   2   9   5     1007.50      956.45     28.44 o 
   3   9   5     3483.18     3241.40    143.72 o 
   4   9   5     1720.91     1725.40     67.48 o 
   5   9   5     8933.72     9057.60    422.07 o 
   6   9   5     4879.29     5088.20    204.06 o 
   7   9   5     4811.13     5433.38    275.69 o 
   8   9   5      314.50      371.69     18.72 o 
   9   9   5      689.40      721.93     69.85 o 
  -5  10   5     1557.03     1528.11     76.10 o 
  -4  10   5     1761.91     1660.64     62.98 o 
  -3  10   5     3304.05     3270.66     98.74 o 
  -2  10   5     2965.52     2914.95    182.03 o 
  -1  10   5     7803.12     7642.86    222.09 o 
   0  10   5     4284.61     4259.09    165.25 o 
   1  10   5     1239.73     1202.85     52.19 o 
   2  10   5       36.28       36.67      9.26 o 
   3  10   5      531.30      545.41     31.19 o 
   4  10   5     1112.69     1070.24     72.69 o 
   5  10   5      606.88      644.05     57.79 o 
   6  10   5     6532.64     6603.46    280.66 o 
   7  10   5     1380.61     1603.59     82.17 o 
   8  10   5     2710.41     2889.40    178.72 o 
  -4  11   5      225.63      237.51     58.90 o 
  -3  11   5      938.72      904.97     61.30 o 
  -2  11   5     1798.97     1900.01    119.79 o 
  -1  11   5     2447.25     2417.01     65.17 o 
   0  11   5     7845.30     7260.57    212.87 o 
   1  11   5     5725.69     5478.69    202.50 o 
   2  11   5     5281.44     5437.56    208.14 o 
   3  11   5      696.48      630.50     37.23 o 
   4  11   5     2266.25     2218.80     93.43 o 
   5  11   5        2.28        2.84      8.62 o 
   6  11   5      186.89      203.98     26.18 o 
   7  11   5      549.31      662.53     49.43 o 
   8  11   5      717.41      873.89     60.45 o 
  -3  12   5       32.60       84.48     23.84 o 
  -2  12   5      130.55       85.50     11.49 o 
  -1  12   5      865.42      876.94     39.14 o 
   0  12   5     1168.71     1053.65     55.91 o 
   1  12   5     4462.14     4287.80    165.97 o 
   2  12   5     2437.15     2365.27    163.83 o 
   3  12   5     5757.85     5698.93    242.29 o 
   4  12   5     2360.78     2335.01    140.62 o 
   5  12   5     4053.10     4251.25    236.17 o 
   6  12   5      592.86      673.50     53.46 o 
   7  12   5      642.60      710.06     87.64 o 
   8  12   5        4.42       24.71     26.39 o 
  -2  13   5     1351.13     1312.26     75.98 o 
  -1  13   5      822.42      775.66     54.42 o 
   0  13   5       24.27       38.36     12.00 o 
   1  13   5        2.37        8.66     11.55 o 
   2  13   5     1450.24     1403.71     99.32 o 
   3  13   5     1002.57     1010.74     51.31 o 
   4  13   5     4943.13     5019.96    274.41 o 
   5  13   5     2051.02     2243.47    111.04 o 
   6  13   5     2930.71     3419.28    232.81 o 
   7  13   5     1482.60     1716.70    106.42 o 
  -1  14   5     1989.22     1902.11     96.27 o 
   0  14   5     1974.20     2038.47     81.83 o 
   1  14   5      235.74      227.39     31.16 o 
   2  14   5      894.38      941.00     64.81 o 
   3  14   5      107.33      122.73     28.09 o 
   4  14   5       46.96       54.92     22.71 o 
   5  14   5     1208.81     1181.50    110.34 o 
   6  14   5     1666.83     1924.51    169.34 o 
   2  15   5     1292.87     1306.08     82.77 o 
   3  15   5     2139.22     2129.24    118.77 o 
   4  15   5      715.17      713.60     50.93 o 
  -4 -13   6     2980.40     3161.72    192.60 o 
  -3 -13   6      676.09      761.20     33.06 o 
  -2 -13   6      915.31     1006.77     45.98 o 
  -1 -13   6      182.06      190.51     46.05 o 
  -5 -12   6       37.89       41.43     11.80 o 
  -4 -12   6     4078.53     4014.39    141.81 o 
  -3 -12   6     1221.89     1264.77     48.76 o 
  -2 -12   6     5722.76     5669.13    347.24 o 
  -1 -12   6      764.64      756.87     86.59 o 
   0 -12   6     2519.52     2655.49    245.52 o 
   1 -12   6       93.09      102.77     40.44 o 
  -6 -11   6      239.38      227.02     35.93 o 
  -5 -11   6      635.80      616.62     40.18 o 
  -4 -11   6      655.19      634.15     33.86 o 
  -3 -11   6      547.16      533.97     27.95 o 
  -2 -11   6     3036.69     3005.87    211.61 o 
  -1 -11   6     1453.23     1537.33    167.67 o 
   0 -11   6     3475.23     3597.24    291.15 o 
   1 -11   6     1520.61     1698.15    140.40 o 
   2 -11   6     1376.37     1518.33    139.13 o 
   3 -11   6      354.12      375.78     79.03 o 
  -7 -10   6     4620.90     4585.93    236.41 o 
  -6 -10   6      994.81      976.36     52.02 o 
  -5 -10   6     3507.28     3456.28    156.42 o 
  -4 -10   6       23.89       27.48     14.87 o 
  -3 -10   6     1801.40     1818.87     68.88 o 
  -2 -10   6      730.16      685.17     24.08 o 
  -1 -10   6       58.04       61.55      8.60 o 
   0 -10   6     5390.85     5425.84    664.60 o 
   1 -10   6      556.20      570.62    128.09 o 
   2 -10   6     4201.62     4634.86    222.17 o 
   3 -10   6      836.41     1070.87     79.54 o 
   4 -10   6     2295.42     2588.25    163.01 o 
  -7  -9   6     3040.90     2912.95    175.03 o 
  -6  -9   6     1490.66     1482.66     80.26 o 
  -5  -9   6     6243.29     5918.62    190.13 o 
  -4  -9   6     2349.35     2276.39    116.47 o 
  -3  -9   6     3909.09     3557.05     91.24 o 
  -2  -9   6      699.76      654.28     29.14 o 
  -1  -9   6     1056.51     1041.14     61.00 o 
   0  -9   6       71.80       73.43     11.19 o 
   1  -9   6       20.97       21.72      8.65 o 
   2  -9   6     1595.91     1483.23    131.07 o 
   3  -9   6      417.61      555.18     77.54 o 
   4  -9   6     1709.37     2055.13    186.95 o 
  -8  -8   6     1059.55     1119.32     81.79 o 
  -7  -8   6      875.55      876.68     48.53 o 
  -6  -8   6       86.38       75.76     20.40 o 
  -5  -8   6     7040.77     6991.91    274.01 o 
  -4  -8   6      654.21      623.20     28.65 o 
  -3  -8   6     8148.03     7575.93    212.62 o 
  -2  -8   6      241.01      232.70     15.53 o 
  -1  -8   6    12698.89    11665.49    338.84 o 
   0  -8   6      920.81      853.28     76.67 o 
   1  -8   6     5874.49     5640.75    669.09 o 
   2  -8   6      162.49      169.36     11.89 o 
   3  -8   6      276.47      345.35     58.27 o 
   4  -8   6     1442.92     1693.42    155.10 o 
   5  -8   6      245.14      334.36     79.78 o 
  -8  -7   6     2508.09     2550.63    131.56 o 
  -7  -7   6      368.75      362.04     25.48 o 
  -6  -7   6     1431.26     1455.26     73.25 o 
  -5  -7   6        1.15        7.53      5.93 o 
  -4  -7   6       57.90       59.94     12.77 o 
  -3  -7   6     2797.57     2581.97     75.93 o 
  -2  -7   6     1509.17     1345.71     30.87 o 
  -1  -7   6     7479.87     6967.67    169.10 o 
   0  -7   6     3764.32     3681.24    142.14 o 
   1  -7   6     6945.13     6735.39    695.46 o 
   2  -7   6     1693.41     1851.61     68.41 o 
   3  -7   6     2584.71     2800.26    174.83 o 
   4  -7   6      104.19       97.56     38.22 o 
   5  -7   6      180.49      161.50     33.53 o 
   6  -7   6      345.75      387.73     56.00 o 
  -8  -6   6     4608.79     4539.84    127.52 o 
  -7  -6   6     1258.61     1235.33     48.91 o 
  -6  -6   6     9533.33     9390.02    329.39 o 
  -5  -6   6     1056.66     1072.05     34.38 o 
  -4  -6   6     5984.63     5791.72    148.29 o 
  -3  -6   6     1076.90     1016.29     29.86 o 
  -2  -6   6      939.16      824.88     22.31 o 
  -1  -6   6     5028.56     4670.00     97.39 o 
   0  -6   6      577.76      584.71     15.41 o 
   1  -6   6    11149.45    11100.76    545.85 o 
   2  -6   6      655.68      641.10     15.39 o 
   3  -6   6     8659.20     9289.92    408.82 o 
   4  -6   6      999.78     1042.52     64.28 o 
   5  -6   6     4447.26     4586.70    228.44 o 
   6  -6   6      152.51      158.52     35.27 o 
  -8  -5   6     2106.22     2079.18    110.75 o 
  -7  -5   6      945.02      972.16     59.28 o 
  -6  -5   6     6563.10     6540.77    202.03 o 
  -5  -5   6     5660.47     5750.37    315.24 o 
  -4  -5   6     8933.55     8816.07    248.84 o 
  -3  -5   6     3189.22     3116.25     75.29 o 
  -2  -5   6     6240.92     6122.21    139.01 o 
  -1  -5   6      863.43      896.43     22.86 o 
   0  -5   6       13.61       10.15      3.18 o 
   1  -5   6     1391.84     1409.01     58.04 o 
   2  -5   6      252.64      241.84     37.62 o 
   3  -5   6     1504.39     1594.89     69.40 o 
   4  -5   6     2120.90     2290.86     99.82 o 
   5  -5   6     5641.93     6387.82    370.07 o 
   6  -5   6     1727.99     1817.76    163.38 o 
   7  -5   6     1515.93     1711.74    174.88 o 
  -9  -4   6     1262.34     1256.54     89.11 o 
  -8  -4   6      113.87      125.70     12.51 o 
  -7  -4   6      909.93      965.34     82.80 o 
  -6  -4   6     4222.75     4208.33    127.73 o 
  -5  -4   6      999.62      975.96     34.42 o 
  -4  -4   6    15574.58    15456.02    504.42 o 
  -3  -4   6      612.04      609.11     19.82 o 
  -2  -4   6    35745.41    41232.24   1718.41 o 
  -1  -4   6      941.75      889.52     32.18 o 
   0  -4   6    13413.85    12546.43    320.59 o 
   1  -4   6       30.81       31.31      2.61 o 
   2  -4   6     4545.27     4492.98    131.29 o 
   3  -4   6      852.88      940.12     42.72 o 
   4  -4   6        5.86        6.48     13.06 o 
   5  -4   6     3377.70     3381.20    148.45 o 
   6  -4   6      673.44      839.26     99.25 o 
   7  -4   6     3097.82     3052.14    232.79 o 
  -9  -3   6     2705.48     2803.85     98.77 o 
  -8  -3   6     1567.74     1552.64    108.05 o 
  -7  -3   6     4381.47     4611.95    150.73 o 
  -6  -3   6       36.06       53.47     11.02 o 
  -5  -3   6        5.98        5.45      7.44 o 
  -4  -3   6     1293.63     1271.78     66.35 o 
  -3  -3   6      220.05      180.59     19.33 o 
  -2  -3   6     8805.11     8509.66    208.60 o 
  -1  -3   6    11928.50    11843.83    304.01 o 
   0  -3   6    15719.21    17296.33    487.76 o 
   1  -3   6     3662.13     3551.13     87.23 o 
   2  -3   6     9931.93    11281.19    620.21 o 
   3  -3   6     2045.91     2065.56     73.20 o 
   4  -3   6     2993.32     2937.47    138.95 o 
   5  -3   6      141.18      140.29     30.70 o 
   6  -3   6        5.61       -9.96     12.38 o 
   7  -3   6      748.48      772.49     61.03 o 
   8  -3   6      338.40      283.54     39.74 o 
  -9  -2   6     3724.89     4069.33    317.20 o 
  -8  -2   6     1368.14     1388.89     43.23 o 
  -7  -2   6     8580.76     8846.91    279.41 o 
  -6  -2   6     1257.40     1269.24     40.66 o 
  -5  -2   6     7923.22     8121.59    231.14 o 
  -4  -2   6      135.63      139.57      9.99 o 
  -3  -2   6     5576.16     5559.43    130.61 o 
  -2  -2   6     4389.40     4356.23     98.58 o 
  -1  -2   6      307.71      322.58     10.79 o 
   0  -2   6    19618.34    24038.96    764.27 o 
   1  -2   6     1127.35     1129.24     30.06 o 
   2  -2   6    35499.18    47038.15   2224.24 o 
   3  -2   6     3856.69     3745.27    148.59 o 
   4  -2   6    10983.84    10600.45    473.51 o 
   5  -2   6      393.20      448.35     45.22 o 
   6  -2   6     2065.15     1895.38     72.27 o 
   7  -2   6       35.80       30.57     12.46 o 
   8  -2   6      570.72      494.60     31.23 o 
  -8  -1   6      420.87      478.58     51.94 o 
  -7  -1   6     5521.15     5704.97    241.59 o 
  -6  -1   6     3664.31     3802.97    123.78 o 
  -5  -1   6     8952.04     9164.54    263.61 o 
  -4  -1   6     3342.46     3408.23     76.21 o 
  -3  -1   6    21368.25    22342.97    762.48 o 
  -2  -1   6     6341.14     6379.87    144.35 o 
  -1  -1   6     1090.47      957.24     19.22 o 
   0  -1   6       43.16       44.89      4.91 o 
   1  -1   6     2022.71     2167.05     34.01 o 
   2  -1   6     4096.67     3850.79     52.21 o 
   3  -1   6     1532.10     1423.58     15.22 o 
   4  -1   6     9627.12     9082.25    346.83 o 
   5  -1   6     2330.35     2240.69    110.28 o 
   6  -1   6     5076.54     4603.75    197.09 o 
   7  -1   6     1977.67     1746.51     65.90 o 
   8  -1   6     1997.20     1843.45     76.64 o 
  -8   0   6      736.21      791.68     46.24 o 
  -7   0   6     1327.23     1334.76     41.42 o 
  -6   0   6       73.30       75.10      8.14 o 
  -5   0   6     9017.61     9275.27    267.12 o 
  -4   0   6     1439.13     1525.49     35.60 o 
  -3   0   6    39366.95    49582.14   2263.01 o 
  -2   0   6      293.73      345.01     13.71 o 
  -1   0   6    26760.64    34711.37   1307.51 o 
   0   0   6      958.98      930.68     45.35 o 
   1   0   6    19922.09    24943.03   1255.26 o 
   2   0   6      249.62      226.62      4.49 o 
   3   0   6      575.63      523.17      9.87 o 
   4   0   6     4880.15     4542.91     77.19 o 
   5   0   6      463.56      431.20     13.95 o 
   6   0   6     7746.00     7388.94    167.08 o 
   7   0   6     1841.89     1811.76     35.86 o 
   8   0   6     4302.53     4053.89    156.96 o 
   9   0   6      831.64      768.25     54.74 o 
  -8   1   6     3334.96     3410.51    107.72 o 
  -7   1   6      585.61      604.45     26.60 o 
  -6   1   6     1029.46     1117.29     63.96 o 
  -5   1   6       55.57       51.37     18.27 o 
  -4   1   6      826.22      806.51     24.80 o 
  -3   1   6     2920.72     3006.14     74.75 o 
  -2   1   6     4526.05     4814.38     99.06 o 
  -1   1   6    24424.03    30636.55   1101.37 o 
   0   1   6     7273.82     7607.66    161.20 o 
   1   1   6    28462.32    38426.63   1467.15 o 
   2   1   6     2395.76     2145.26     43.38 o 
   3   1   6    12813.41    13027.64    427.00 o 
   4   1   6     1105.99     1073.29     17.89 o 
   5   1   6       92.39       91.59      5.36 o 
   6   1   6      534.75      532.04     13.54 o 
   7   1   6      270.11      296.50     12.09 o 
   8   1   6     2343.18     2169.56    133.78 o 
   9   1   6     1121.54     1100.16     92.89 o 
  -8   2   6     4160.15     4167.29    195.20 o 
  -7   2   6     1419.56     1355.31     46.88 o 
  -6   2   6     9075.22     9148.01    229.36 o 
  -5   2   6      343.62      396.09     56.93 o 
  -4   2   6     9861.04    10110.15    296.13 o 
  -3   2   6     2089.05     2109.52     48.86 o 
  -2   2   6      809.33      715.86     18.00 o 
  -1   2   6    11191.97    11385.91    290.79 o 
   0   2   6     3772.22     4188.86     81.90 o 
   1   2   6    16266.12    17563.35    493.95 o 
   2   2   6     2140.14     2142.63     53.69 o 
   3   2   6    38792.03    49076.39   1740.22 o 
   4   2   6     3910.22     3845.63    228.77 o 
   5   2   6     9765.61     9238.55    292.69 o 
   6   2   6       18.24       27.52      4.49 o 
   7   2   6     2190.49     2065.16     76.53 o 
   8   2   6      534.49      515.32     16.72 o 
   9   2   6        1.22       16.44     18.83 o 
  -8   3   6     1859.12     1718.62     93.28 o 
  -7   3   6     1594.03     1560.37     63.87 o 
  -6   3   6     5679.72     5604.31    206.62 o 
  -5   3   6     2747.57     2784.78     73.69 o 
  -4   3   6    11465.73    11522.44    272.50 o 
  -3   3   6     6001.51     6037.06    140.98 o 
  -2   3   6     5725.84     5740.45    138.69 o 
  -1   3   6      251.95      258.82      9.31 o 
   0   3   6     1390.98     1343.91     33.01 o 
   1   3   6      627.19      625.77     31.16 o 
   2   3   6     1403.28     1279.96     37.45 o 
   3   3   6    15232.70    14611.11    330.47 o 
   4   3   6     5714.57     5447.86    255.50 o 
   5   3   6     6956.67     7094.34    201.34 o 
   6   3   6     4216.23     4161.63     82.48 o 
   7   3   6     4337.70     4433.89    291.51 o 
   8   3   6     1237.57     1210.94     54.96 o 
   9   3   6      575.08      574.62     25.19 o 
  -7   4   6      143.62      128.60     18.32 o 
  -6   4   6     2982.53     3013.81     81.50 o 
  -5   4   6      153.26      162.04     17.58 o 
  -4   4   6    10447.18    10855.63    270.64 o 
  -3   4   6     2195.65     2592.65    214.45 o 
  -2   4   6    31830.48    36074.74   1468.73 o 
  -1   4   6     2029.81     2067.05     48.27 o 
   0   4   6    14980.18    14496.01    407.12 o 
   1   4   6      726.90      771.49     29.25 o 
   2   4   6     8214.05     7913.92    268.23 o 
   3   4   6     3536.96     3317.99     55.03 o 
   4   4   6      203.64      227.71      6.38 o 
   5   4   6     6581.65     6806.03    166.33 o 
   6   4   6      956.36      869.58     26.53 o 
   7   4   6     8419.21     7896.20    208.19 o 
   8   4   6     1777.01     1673.47     64.91 o 
   9   4   6     3979.10     3724.70    335.30 o 
  -7   5   6     1202.76     1188.06     43.55 o 
  -6   5   6        7.35        2.23      5.72 o 
  -5   5   6      402.76      429.84     17.97 o 
  -4   5   6     1208.62     1167.14     26.02 o 
  -3   5   6      880.65      931.01     25.48 o 
  -2   5   6     9908.73     9514.52    203.35 o 
  -1   5   6     5507.13     5390.07    253.10 o 
   0   5   6    12630.35    12111.77    478.02 o 
   1   5   6    11301.29    11038.10    417.38 o 
   2   5   6    15731.03    15057.20    627.14 o 
   3   5   6      435.98      382.76     11.13 o 
   4   5   6     1391.00     1424.59     29.69 o 
   5   5   6      281.00      303.57     16.01 o 
   6   5   6      535.45      557.10     31.69 o 
   7   5   6     2419.98     2419.00    115.82 o 
   8   5   6     2381.86     2241.71    112.32 o 
   9   5   6     2282.55     2160.14    136.28 o 
  -7   6   6     3084.31     3016.85    101.36 o 
  -6   6   6      477.90      463.51     20.17 o 
  -5   6   6     5760.11     5747.80    144.86 o 
  -4   6   6       23.10       26.04      7.96 o 
  -3   6   6     1344.20     1307.00     32.40 o 
  -2   6   6     1745.85     1690.65     30.86 o 
  -1   6   6      550.65      530.11     23.72 o 
   0   6   6    12145.34    11358.43    288.59 o 
   1   6   6     2834.55     2629.01     93.37 o 
   2   6   6    25627.07    23775.78   1154.08 o 
   3   6   6     1998.86     1859.60     29.53 o 
   4   6   6    13521.31    12733.21    402.39 o 
   5   6   6     1780.96     1735.62     74.56 o 
   6   6   6     4812.92     5136.65    208.31 o 
   7   6   6      504.54      491.69     19.41 o 
   8   6   6      262.37      296.75     21.23 o 
   9   6   6      944.21      985.31     44.53 o 
  -6   7   6      931.41      992.74     33.59 o 
  -5   7   6     4457.33     4436.60    107.13 o 
  -4   7   6     3409.31     3310.61     80.40 o 
  -3   7   6     6175.00     6205.90    156.01 o 
  -2   7   6      480.14      499.67     23.46 o 
  -1   7   6     4121.00     4135.48    140.49 o 
   0   7   6        3.93       14.39      4.11 o 
   1   7   6      143.54      145.56     13.23 o 
   2   7   6     7261.24     7132.87    179.90 o 
   3   7   6     3897.43     3659.89    120.23 o 
   4   7   6     5965.38     5557.40    221.73 o 
   5   7   6     5024.79     4932.10    175.24 o 
   6   7   6     4702.27     5058.28    216.79 o 
   7   7   6     2301.07     2518.75    121.84 o 
   8   7   6     1902.58     1953.68    101.22 o 
   9   7   6      370.15      389.48     28.63 o 
  -6   8   6       17.49       24.00      8.66 o 
  -5   8   6     3005.84     3088.79    103.30 o 
  -4   8   6     1157.96     1208.73     43.62 o 
  -3   8   6     8534.98     8725.97    268.75 o 
  -2   8   6     1513.50     1425.86     45.63 o 
  -1   8   6     9368.76     9113.23    411.62 o 
   0   8   6      201.98      189.78      8.81 o 
   1   8   6     8555.85     8688.42    441.13 o 
   2   8   6      221.36      220.63     11.94 o 
   3   8   6     1539.90     1483.35     38.13 o 
   4   8   6     5714.44     5378.24    226.45 o 
   5   8   6      169.06      151.98     15.87 o 
   6   8   6    10697.60    11048.10    478.93 o 
   7   8   6      795.83      859.33     65.18 o 
   8   8   6     4696.37     5098.06    250.26 o 
   9   8   6      727.41      758.83     64.89 o 
  -5   9   6      134.92      118.57     22.36 o 
  -4   9   6       80.60       85.63     13.39 o 
  -3   9   6     1329.74     1341.69     55.17 o 
  -2   9   6     1898.83     1867.18     61.15 o 
  -1   9   6     5319.52     5421.92    321.75 o 
   0   9   6     3545.70     3391.76    144.57 o 
   1   9   6     9545.28     8946.64    215.66 o 
   2   9   6     2684.71     2648.70    117.71 o 
   3   9   6     4902.83     4717.57    130.59 o 
   4   9   6      869.61      799.71     38.95 o 
   5   9   6      104.76       95.73     14.14 o 
   6   9   6      473.57      468.62     48.12 o 
   7   9   6      387.81      420.64     33.14 o 
   8   9   6     1398.60     1494.20    104.60 o 
   9   9   6     1146.08     1226.24     96.13 o 
  -4  10   6     1800.67     1834.41     93.50 o 
  -3  10   6      275.03      308.81     27.28 o 
  -2  10   6      887.16      883.64     40.02 o 
  -1  10   6     2927.47     2834.49     74.19 o 
   0  10   6      859.28      829.74     25.28 o 
   1  10   6     6654.14     6285.19    174.59 o 
   2  10   6     1224.25     1116.54     62.08 o 
   3  10   6     8009.21     7602.54    227.77 o 
   4  10   6     1230.60     1202.72     55.66 o 
   5  10   6     7721.12     7735.46    326.66 o 
   6  10   6      120.72      128.47     30.54 o 
   7  10   6     1787.82     1915.28    127.34 o 
   8  10   6      924.01     1012.40     62.71 o 
  -4  11   6     2839.63     2809.74    103.81 o 
  -3  11   6      624.63      672.86     28.88 o 
  -2  11   6     2464.01     2439.50     93.20 o 
  -1  11   6       44.31       53.03      7.46 o 
   0  11   6     1578.70     1526.14     39.94 o 
   1  11   6      774.47      732.06     43.82 o 
   2  11   6     1517.40     1505.94     80.47 o 
   3  11   6     2007.40     1972.50     88.95 o 
   4  11   6     1971.43     1910.57    115.26 o 
   5  11   6     4261.89     4424.93    228.02 o 
   6  11   6     3920.00     3880.68    213.80 o 
   7  11   6     2330.24     2653.77    169.70 o 
   8  11   6      788.49      944.80     95.40 o 
  -3  12   6     1032.61     1097.94     62.81 o 
  -2  12   6     4865.11     4302.74    436.70 o 
  -1  12   6      770.34      771.59     31.89 o 
   0  12   6     5632.60     5353.95    192.32 o 
   1  12   6       32.02       35.65      9.16 o 
   2  12   6     1758.10     1708.45     67.25 o 
   3  12   6     1751.59     1740.64     99.86 o 
   4  12   6      180.76      177.49     18.06 o 
   5  12   6     3487.03     3388.32    152.43 o 
   6  12   6      347.21      402.56     57.99 o 
   7  12   6     4553.92     4981.85    299.36 o 
  -2  13   6     2279.66     2200.12    107.81 o 
  -1  13   6     1201.59     1184.40     55.17 o 
   0  13   6     4071.48     3951.07    231.71 o 
   1  13   6     2184.29     2032.89     93.22 o 
   2  13   6     2353.30     2308.50    105.77 o 
   3  13   6     1217.60     1271.01     63.17 o 
   4  13   6     1137.16     1179.29     51.25 o 
   5  13   6        1.53       -9.89     19.73 o 
   6  13   6       17.06       29.78     16.56 o 
   7  13   6      541.49      632.36     85.64 o 
   0  14   6     2208.23     2146.30    100.63 o 
   1  14   6      359.61      312.39    143.98 o 
   2  14   6     4257.62     4319.76    222.17 o 
   3  14   6      957.19      997.97     48.46 o 
   4  14   6     5555.00     5772.46    275.91 o 
   5  14   6      173.31      218.76     25.06 o 
   6  14   6     1508.73     1624.94    144.43 o 
   2  15   6      701.99      732.27     62.65 o 
   3  15   6      564.08      603.34     69.45 o 
   4  15   6     2573.52     2775.49    214.43 o 
  -2 -13   7     1541.30     1738.75    191.71 o 
  -5 -12   7     1956.26     1918.10     83.76 o 
  -4 -12   7      233.16      224.99     24.02 o 
  -3 -12   7       51.64       55.02     11.16 o 
  -2 -12   7      584.65      607.47     52.72 o 
  -1 -12   7      257.19      240.69     26.37 o 
   0 -12   7     1125.82     1150.83    134.56 o 
   1 -12   7     1019.38     1148.37     84.63 o 
  -6 -11   7     2782.46     2789.95    149.08 o 
  -5 -11   7     2614.52     2488.67    121.27 o 
  -4 -11   7     3482.77     3377.50    147.36 o 
  -3 -11   7     2320.23     2188.68     72.69 o 
  -2 -11   7      652.43      704.77     47.40 o 
  -1 -11   7      158.84      161.88     12.13 o 
   0 -11   7       70.56       63.80     11.82 o 
   1 -11   7      384.97      508.86     78.86 o 
   2 -11   7      587.68      697.01     98.91 o 
  -7 -10   7      387.44      398.02     36.43 o 
  -6 -10   7      853.59      861.85     64.37 o 
  -5 -10   7      972.64     1019.02     50.73 o 
  -4 -10   7     3337.22     3264.87    107.11 o 
  -3 -10   7     5895.42     5559.00    265.26 o 
  -2 -10   7     2571.38     2327.18     66.18 o 
  -1 -10   7     4599.45     4688.44    296.79 o 
   0 -10   7     1239.16     1262.75    163.65 o 
   1 -10   7      985.41      910.99    175.88 o 
   2 -10   7       11.22       14.23     24.52 o 
   3 -10   7        6.49        4.50     14.74 o 
  -7  -9   7      795.78      769.82     53.52 o 
  -6  -9   7       42.83       50.75     19.70 o 
  -5  -9   7       55.10       69.49     11.59 o 
  -4  -9   7     1333.13     1272.28     56.55 o 
  -3  -9   7      868.52      836.90     32.17 o 
  -2  -9   7     2757.84     2530.72     61.15 o 
  -1  -9   7     3438.84     3148.85     76.97 o 
   0  -9   7     8588.82     8343.33    556.96 o 
   1  -9   7     2894.67     2588.35    416.59 o 
   2  -9   7     1743.39     1648.73    200.65 o 
   3  -9   7      338.89      345.41     69.13 o 
   4  -9   7      445.16      442.03     89.32 o 
  -8  -8   7     3292.46     3303.34    142.15 o 
  -7  -8   7     1634.51     1655.74     79.82 o 
  -6  -8   7     3807.24     3772.40    133.11 o 
  -5  -8   7     1545.77     1591.62     59.40 o 
  -4  -8   7      956.65      946.32     38.25 o 
  -3  -8   7       56.38       62.62     11.27 o 
  -2  -8   7       28.65       20.12      5.69 o 
  -1  -8   7     1472.69     1430.70     34.91 o 
   0  -8   7     3136.03     2938.01    180.40 o 
   1  -8   7     7250.87     6986.52    856.66 o 
   2  -8   7     2686.67     2689.82    199.36 o 
   3  -8   7     3721.89     4498.78    284.87 o 
   4  -8   7     1233.24     1455.39    149.12 o 
   5  -8   7     1416.00     1564.22    179.01 o 
  -8  -7   7      616.27      624.48     40.03 o 
  -7  -7   7     2281.21     2299.03     97.66 o 
  -6  -7   7     4210.49     4204.30    143.40 o 
  -5  -7   7     7797.71     7640.12    259.77 o 
  -4  -7   7     3203.52     3248.18    122.25 o 
  -3  -7   7     2637.36     2542.29     67.98 o 
  -2  -7   7     1313.69     1197.47     38.83 o 
  -1  -7   7     1914.29     1709.63     43.80 o 
   0  -7   7      537.28      534.54     22.55 o 
   1  -7   7      162.32      163.90     11.49 o 
   2  -7   7      793.09      788.26     44.26 o 
   3  -7   7     2490.44     2742.44    133.08 o 
   4  -7   7     3477.14     4157.52    282.81 o 
   5  -7   7     2731.28     2898.44    242.06 o 
   6  -7   7     1875.31     2052.55    219.31 o 
  -8  -6   7        0.09       -2.54     12.82 o 
  -7  -6   7      324.99      335.72     38.56 o 
  -6  -6   7     1401.64     1410.31     91.81 o 
  -5  -6   7     2166.46     2115.76     60.54 o 
  -4  -6   7     8554.24     8477.20    235.74 o 
  -3  -6   7     2899.73     2717.20     70.48 o 
  -2  -6   7     9268.60     8714.00    231.06 o 
  -1  -6   7     3962.28     3770.40     82.29 o 
   0  -6   7     3662.97     3361.11     70.10 o 
   1  -6   7     1949.28     1892.46     49.76 o 
   2  -6   7      692.40      597.46     82.49 o 
   3  -6   7      876.30      939.55     56.76 o 
   4  -6   7      405.14      514.12     71.56 o 
   5  -6   7     3323.25     3615.10    189.98 o 
   6  -6   7     1178.17     1224.04     99.15 o 
  -8  -5   7     1608.53     1653.14     56.07 o 
  -7  -5   7      672.22      686.98     60.74 o 
  -6  -5   7      961.19      991.77     55.76 o 
  -5  -5   7      281.31      270.26     24.48 o 
  -4  -5   7      265.50      246.53     15.72 o 
  -3  -5   7     3300.73     3172.58     73.11 o 
  -2  -5   7     6327.56     6194.63    158.16 o 
  -1  -5   7    12296.28    11579.39    308.92 o 
   0  -5   7     3290.88     3341.31    127.70 o 
   1  -5   7     7109.96     7107.59    178.52 o 
   2  -5   7     2683.50     2614.10    171.10 o 
   3  -5   7     4318.94     4587.67    227.87 o 
   4  -5   7      120.89      207.72     41.66 o 
   5  -5   7       22.53       26.17     27.89 o 
   6  -5   7      478.68      609.47     96.18 o 
   7  -5   7      668.68      760.66    121.60 o 
  -8  -4   7     2536.67     2681.08     88.90 o 
  -7  -4   7     4875.34     5078.93    199.14 o 
  -6  -4   7     3041.62     3093.86    113.53 o 
  -5  -4   7     2172.34     2267.82     67.12 o 
  -4  -4   7      314.81      328.02     16.95 o 
  -3  -4   7      787.65      748.28     37.66 o 
  -2  -4   7     1048.64     1024.98     30.42 o 
  -1  -4   7     1291.44     1266.78     43.76 o 
   0  -4   7    10214.41    10161.01    252.42 o 
   1  -4   7     2403.92     2269.86     85.90 o 
   2  -4   7    13429.70    15011.14    335.37 o 
   3  -4   7     3059.50     3066.26    147.56 o 
   4  -4   7     4308.89     4418.27    176.75 o 
   5  -4   7     2950.41     3142.20    203.82 o 
   6  -4   7      539.82      591.15     56.23 o 
   7  -4   7       51.82       68.11     25.84 o 
  -8  -3   7     1810.69     2011.08     99.72 o 
  -7  -3   7     1739.20     1834.19     74.50 o 
  -6  -3   7     5399.14     5555.17    189.44 o 
  -5  -3   7     4973.50     4935.98    128.31 o 
  -4  -3   7     5794.63     5935.41    167.82 o 
  -3  -3   7     3937.36     4029.36     97.07 o 
  -2  -3   7     6601.35     6795.74    156.87 o 
  -1  -3   7        7.83       14.86      7.31 o 
   0  -3   7     1116.77     1118.42     29.55 o 
   1  -3   7     4556.81     4496.59     81.23 o 
   2  -3   7     2459.14     2315.60    116.69 o 
   3  -3   7     2979.07     3003.11    134.55 o 
   4  -3   7     3090.86     3085.11    118.82 o 
   5  -3   7     4586.61     4665.56    195.59 o 
   6  -3   7     2981.44     3152.63    207.55 o 
   7  -3   7     1659.91     1701.96    105.12 o 
  -8  -2   7      137.83      144.14     15.09 o 
  -7  -2   7      268.28      278.39     38.03 o 
  -6  -2   7      796.16      811.43     48.35 o 
  -5  -2   7     5395.19     5446.54    151.85 o 
  -4  -2   7     5401.21     5535.92    143.53 o 
  -3  -2   7     6961.19     6774.92    180.31 o 
  -2  -2   7     6446.19     6425.64    144.71 o 
  -1  -2   7    13221.53    13169.00    353.79 o 
   0  -2   7     3039.75     2922.77     56.06 o 
   1  -2   7     2863.89     2677.87    118.80 o 
   2  -2   7     1332.29     1245.97     19.49 o 
   3  -2   7      465.20      483.81     25.68 o 
   4  -2   7     1519.35     1554.13     84.15 o 
   5  -2   7     2916.65     2905.25    115.99 o 
   6  -2   7     3198.43     3431.25    197.71 o 
   7  -2   7     1707.87     1741.97     99.12 o 
   8  -2   7     2972.32     2632.07    139.41 o 
  -8  -1   7     1374.69     1449.79    145.75 o 
  -7  -1   7      894.64      912.24     34.53 o 
  -6  -1   7       93.40       93.57     17.62 o 
  -5  -1   7       29.17       35.19     10.96 o 
  -4  -1   7      511.22      510.51     19.70 o 
  -3  -1   7      699.19      629.22     33.40 o 
  -2  -1   7    16867.34    17134.49    510.39 o 
  -1  -1   7     3187.12     3072.08     60.67 o 
   0  -1   7    12768.33    13287.59    350.64 o 
   1  -1   7     4738.09     4720.19     88.93 o 
   2  -1   7    11249.52    11627.26    387.17 o 
   3  -1   7     2843.77     2885.99     46.21 o 
   4  -1   7      853.17      867.77     54.32 o 
   5  -1   7      315.26      298.34     36.72 o 
   6  -1   7      206.88      249.34     40.27 o 
   7  -1   7      653.45      670.41     49.21 o 
   8  -1   7     1252.85     1171.83     71.88 o 
  -8   0   7     1864.71     2097.99    140.75 o 
  -7   0   7     2688.90     2946.29    228.15 o 
  -6   0   7     4803.12     5078.49    247.51 o 
  -5   0   7      733.04      783.03     37.68 o 
  -4   0   7     4265.35     4294.61    101.70 o 
  -3   0   7      314.57      355.27     12.40 o 
  -2   0   7       51.72       65.12      7.93 o 
  -1   0   7     4773.80     4815.28    106.48 o 
   0   0   7     3406.34     3518.01     70.57 o 
   1   0   7    10760.32    11128.63    265.04 o 
   2   0   7     7933.37     8134.81    170.99 o 
   3   0   7    12197.25    11865.75    241.18 o 
   4   0   7     5384.32     5385.20    111.14 o 
   5   0   7     2090.75     2076.08     27.99 o 
   6   0   7       36.65       45.82      4.57 o 
   7   0   7      732.77      691.40     14.23 o 
   8   0   7       72.18      102.48     32.13 o 
  -8   1   7      726.44      747.32     39.84 o 
  -7   1   7     3623.61     3723.66    113.40 o 
  -6   1   7     4075.93     4338.93    161.00 o 
  -5   1   7     6438.83     6539.70    187.48 o 
  -4   1   7     3014.20     3034.25     78.21 o 
  -3   1   7    11320.86    11889.48    349.69 o 
  -2   1   7     1810.83     1870.81     78.71 o 
  -1   1   7     1248.82     1125.87     24.42 o 
   0   1   7     1562.52     1541.45     29.26 o 
   1   1   7       10.96       14.79      3.42 o 
   2   1   7     1003.52      865.98     23.09 o 
   3   1   7     3719.91     3707.57     57.55 o 
   4   1   7    11214.31    11073.81    260.93 o 
   5   1   7     1999.11     1948.37     30.51 o 
   6   1   7     4536.48     4462.74     77.44 o 
   7   1   7     2561.44     2499.21     45.30 o 
   8   1   7      831.93      784.75     45.91 o 
   9   1   7      100.50        9.43     10.92 o 
  -8   2   7        8.30       11.16      9.47 o 
  -7   2   7      174.06      198.18     21.76 o 
  -6   2   7     1987.82     1975.37     89.32 o 
  -5   2   7     2777.78     2776.43     64.68 o 
  -4   2   7     6876.51     7191.06    185.56 o 
  -3   2   7     5770.39     6026.95    219.67 o 
  -2   2   7     8616.76     8564.28    215.97 o 
  -1   2   7      892.76      841.85     17.68 o 
   0   2   7    18126.83    20935.12    656.19 o 
   1   2   7      769.60      815.25     34.17 o 
   2   2   7      512.17      521.81     17.65 o 
   3   2   7      564.35      516.05     13.46 o 
   4   2   7     2007.59     2035.24     43.88 o 
   5   2   7     2908.99     2923.39     74.14 o 
   6   2   7     2638.64     2663.69     58.31 o 
   7   2   7     5188.90     5159.50    131.76 o 
   8   2   7     1797.89     1819.44     97.65 o 
  -7   3   7      961.98      936.79     60.81 o 
  -6   3   7       10.22       20.85      7.24 o 
  -5   3   7       66.40       67.84      7.05 o 
  -4   3   7       20.04       29.86      9.46 o 
  -3   3   7     7080.02     7410.72    196.15 o 
  -2   3   7     2714.42     2812.65     71.90 o 
  -1   3   7    14844.62    14677.15    421.31 o 
   0   3   7     7239.43     7255.31    167.15 o 
   1   3   7    10888.14    10707.75    270.45 o 
   2   3   7     5258.99     5237.47    146.98 o 
   3   3   7     3245.32     2995.36     48.31 o 
   4   3   7      314.53      292.76     13.93 o 
   5   3   7      820.75      791.62     23.02 o 
   6   3   7      408.85      426.24     14.76 o 
   7   3   7     1029.45     1139.12     79.57 o 
   8   3   7     2170.08     2118.48    101.29 o 
   9   3   7      950.37      849.24     47.55 o 
  -7   4   7     4125.53     4084.74    118.72 o 
  -6   4   7     1329.56     1360.53     41.94 o 
  -5   4   7     3672.12     3654.38     91.30 o 
  -4   4   7      434.35      435.72     20.58 o 
  -3   4   7      173.55      179.53     21.46 o 
  -2   4   7     1236.00     1318.44     39.06 o 
  -1   4   7     1510.01     1578.94     36.30 o 
   0   4   7     8412.84     8031.63    215.59 o 
   1   4   7     2151.40     1868.84     65.12 o 
   2   4   7    13881.87    12820.46    478.21 o 
   3   4   7     5668.69     5145.47     88.44 o 
   4   4   7     9459.02     9040.70    183.27 o 
   5   4   7     1512.17     1561.91     64.47 o 
   6   4   7     1515.43     1598.09     43.38 o 
   7   4   7       38.89       40.07     11.71 o 
   8   4   7       15.94       19.35      7.31 o 
   9   4   7      559.09      568.29     24.95 o 
  -7   5   7     1736.50     1753.45     63.94 o 
  -6   5   7     3148.93     3187.02     90.24 o 
  -5   5   7     3189.18     3333.06     85.99 o 
  -4   5   7     7431.76     7574.84    174.39 o 
  -3   5   7     3727.57     3874.52     83.01 o 
  -2   5   7     3720.15     3802.93    102.62 o 
  -1   5   7      270.19      276.35     12.86 o 
   0   5   7       72.96       60.88      6.57 o 
   1   5   7     3391.07     3315.25     95.03 o 
   2   5   7      771.59      720.43     33.19 o 
   3   5   7     9688.24     9110.22    183.69 o 
   4   5   7     3286.70     3059.69     52.36 o 
   5   5   7     4427.47     4403.45    102.41 o 
   6   5   7     5688.46     5890.82    216.80 o 
   7   5   7     2232.02     2194.51    138.60 o 
   8   5   7      735.56      795.78     44.55 o 
   9   5   7      541.48      531.35     26.16 o 
  -6   6   7      177.17      183.47     20.60 o 
  -5   6   7     2941.63     3069.59     83.14 o 
  -4   6   7     5234.82     5313.59    128.78 o 
  -3   6   7     8975.29     8798.34    216.51 o 
  -2   6   7     4289.31     4353.30     89.98 o 
  -1   6   7     8041.25     8036.85    290.52 o 
   0   6   7     1989.45     1982.33     74.98 o 
   1   6   7      769.34      696.39     26.20 o 
   2   6   7      230.67      223.31     13.94 o 
   3   6   7      146.54      175.34     12.52 o 
   4   6   7     2349.00     2257.59     62.04 o 
   5   6   7     1688.95     1711.66     41.77 o 
   6   6   7     4736.78     4806.92    117.02 o 
   7   6   7     1618.25     1830.40     88.46 o 
   8   6   7     4675.52     4924.32    183.38 o 
   9   6   7     1371.60     1408.20     77.26 o 
  -6   7   7      128.34       91.28     16.53 o 
  -5   7   7       12.34       10.12      6.24 o 
  -4   7   7     1947.88     1986.00     55.50 o 
  -3   7   7     1848.29     1836.35     52.45 o 
  -2   7   7     4800.08     4930.74    101.86 o 
  -1   7   7     5115.59     4930.96    251.24 o 
   0   7   7     8854.73     8513.18    206.37 o 
   1   7   7     8723.76     8420.78    192.51 o 
   2   7   7    10016.87     9948.12    413.62 o 
   3   7   7      155.10      165.35      3.42 o 
   4   7   7     1692.07     1621.50     28.83 o 
   5   7   7       19.12       20.92     12.38 o 
   6   7   7       20.53       18.28      8.08 o 
   7   7   7     2547.78     2777.07    131.95 o 
   8   7   7     1016.15     1154.84     72.66 o 
   9   7   7     2121.62     2352.25    122.60 o 
  -6   8   7     1575.66     1593.07    135.79 o 
  -5   8   7      706.61      686.37     37.97 o 
  -4   8   7      802.14      861.92     29.22 o 
  -3   8   7       25.43       37.12      9.45 o 
  -2   8   7       25.83       31.48      6.68 o 
  -1   8   7     5186.61     4975.42    199.00 o 
   0   8   7     1222.35     1146.64     30.02 o 
   1   8   7     8637.97     8206.71    284.75 o 
   2   8   7     7801.30      304.40     21.82 o 
   3   8   7     9221.06     8563.32    235.59 o 
   4   8   7     3324.92     3051.06    110.68 o 
   5   8   7     2492.98     2466.46    118.47 o 
   6   8   7      236.18      304.28     35.66 o 
   7   8   7      269.58      305.78     37.95 o 
   8   8   7      184.10      227.44     35.48 o 
   9   8   7      116.13      118.17     28.82 o 
  -5   9   7     3667.25     3589.30    172.31 o 
  -4   9   7     1488.02     1565.24     72.99 o 
  -3   9   7     3215.96     3060.21    148.30 o 
  -2   9   7     1084.66     1023.49     33.02 o 
  -1   9   7     1188.54     1175.49     39.04 o 
   0   9   7      238.94      249.16     23.63 o 
   1   9   7      902.25      912.92     19.60 o 
   2   9   7     3330.12     3282.66     93.82 o 
   3   9   7     4630.23     4494.82    135.11 o 
   4   9   7     3386.49     3395.08     97.83 o 
   5   9   7     5014.02     4955.05    230.23 o 
   6   9   7     6092.08     6314.30    258.22 o 
   7   9   7      650.35      710.57     42.68 o 
   8   9   7     1986.29     2350.89    142.99 o 
  -4  10   7     2672.15     2569.22     93.35 o 
  -3  10   7     3299.28     3167.48    101.72 o 
  -2  10   7     5156.93     5031.24    158.46 o 
  -1  10   7     2718.30     2606.00     76.90 o 
   0  10   7     1587.80     1625.90    102.57 o 
   1  10   7      633.71      645.06     17.37 o 
   2  10   7       97.15      128.54     16.59 o 
   3  10   7      306.97      296.44     20.59 o 
   4  10   7      304.07      268.82     26.79 o 
   5  10   7     6525.10     6271.92    306.50 o 
   6  10   7     1491.19     1606.31     75.64 o 
   7  10   7     4450.65     4845.28    258.28 o 
   8  10   7     1545.34     1791.71     93.99 o 
  -4  11   7      571.01      575.46     39.18 o 
  -3  11   7     1578.42     1605.50     74.65 o 
  -2  11   7     3314.59     3292.67    182.12 o 
  -1  11   7     3612.41     3596.55    137.12 o 
   0  11   7     3665.49     3581.63     96.70 o 
   1  11   7     8060.50     7727.56    231.82 o 
   2  11   7     1018.79      940.49     41.49 o 
   3  11   7     2043.99     2046.89    151.10 o 
   4  11   7       66.74       93.14     14.80 o 
   5  11   7      511.36      477.86     35.95 o 
   6  11   7      778.49      760.07     73.34 o 
   7  11   7      782.53      780.14     79.82 o 
   8  11   7     1713.94     1996.61    148.82 o 
  -3  12   7       14.48       40.21     14.86 o 
  -2  12   7      906.74      834.37     49.12 o 
  -1  12   7      447.30      457.75     36.51 o 
   0  12   7     2356.52     2241.54     50.89 o 
   1  12   7     2794.33     2634.16    109.54 o 
   2  12   7     4574.36     4447.20    150.18 o 
   3  12   7     2017.16     2079.11     81.55 o 
   4  12   7     5197.72     5235.58    235.47 o 
   5  12   7     1090.63     1161.96     95.17 o 
   6  12   7      838.63      914.05     88.03 o 
   7  12   7        3.65       11.42     20.87 o 
  -2  13   7      553.30      514.24     28.60 o 
  -1  13   7      253.49      250.30     17.75 o 
   0  13   7        1.07       11.89      9.56 o 
   1  13   7      679.05      693.48     41.86 o 
   2  13   7     1067.26     1100.55     55.62 o 
   3  13   7     4263.52     4327.17    247.05 o 
   4  13   7     2668.23     2740.54    113.96 o 
   5  13   7     3913.54     4106.69    185.96 o 
   6  13   7      956.43     1004.73     67.47 o 
   7  13   7     2297.24     2521.05    190.71 o 
   0  14   7      981.77     1006.35     55.67 o 
   1  14   7      328.87      295.08     37.09 o 
   2  14   7      137.15      140.81     26.84 o 
   3  14   7        2.19        7.09     14.35 o 
   4  14   7     1234.98     1338.59     74.28 o 
   5  14   7      915.69      996.43     61.16 o 
   6  14   7     2154.36     2317.02    115.48 o 
   3  15   7      926.01     1028.76     53.58 o 
  -4 -12   8      656.01      570.31     30.31 o 
  -3 -12   8     4733.08     4517.55    217.54 o 
  -2 -12   8      548.27      543.14     38.01 o 
  -1 -12   8     2280.79     2377.79    257.75 o 
   0 -12   8      403.76      470.11     88.91 o 
  -5 -11   8      286.75      314.22     27.53 o 
  -4 -11   8      267.90      267.76     30.59 o 
  -3 -11   8     3314.59     3036.45    202.02 o 
  -2 -11   8      659.74      689.55     33.39 o 
  -1 -11   8     2805.01     2837.59    186.07 o 
   0 -11   8     1707.68     1691.21    308.89 o 
   1 -11   8     1645.29     1798.03    167.21 o 
   2 -11   8      387.55      581.06     98.03 o 
  -6 -10   8     2811.66     2869.72    116.64 o 
  -5 -10   8       43.99       40.17     17.32 o 
  -4 -10   8     1687.07     1633.23     74.83 o 
  -3 -10   8      430.93      423.54     34.02 o 
  -2 -10   8       44.59       43.38      7.46 o 
  -1 -10   8     3010.33     2908.03    186.18 o 
   0 -10   8      594.87      516.75     76.49 o 
   1 -10   8     4428.35     3833.18    958.43 o 
   2 -10   8      537.56      694.36     63.80 o 
   3 -10   8     2720.87     2953.64    179.80 o 
  -7  -9   8     1124.86     1124.51     63.86 o 
  -6  -9   8     3121.69     3074.32    108.91 o 
  -5  -9   8     1826.10     1822.09     69.62 o 
  -4  -9   8     4692.86     4479.66    159.67 o 
  -3  -9   8     1113.18      948.95     35.93 o 
  -2  -9   8     1497.22     1393.51     41.37 o 
  -1  -9   8        5.39        6.46      6.27 o 
   0  -9   8       24.30       22.33      5.84 o 
   1  -9   8     1147.00     1027.49    198.23 o 
   2  -9   8      243.15      342.19     67.17 o 
   3  -9   8     1982.86     2404.11    205.68 o 
   4  -9   8     1198.02     1503.98    174.62 o 
  -7  -8   8       27.90       33.67     14.51 o 
  -6  -8   8     3470.62     3440.92    127.96 o 
  -5  -8   8      546.44      519.04     32.03 o 
  -4  -8   8     8277.29     7770.93    241.48 o 
  -3  -8   8      529.02      538.96     30.37 o 
  -2  -8   8     8735.44     7794.00    216.08 o 
  -1  -8   8     1083.21      937.46     31.03 o 
   0  -8   8     3814.16     3741.78    236.29 o 
   1  -8   8       26.01       36.64     10.19 o 
   2  -8   8      460.16      449.05     43.43 o 
   3  -8   8     1312.86     1624.45    151.82 o 
   4  -8   8       52.72       84.81     45.91 o 
   5  -8   8     1380.61     1725.13    198.25 o 
  -7  -7   8     1256.90     1238.36     91.07 o 
  -6  -7   8        9.57       33.41     13.29 o 
  -5  -7   8        0.95       -5.68      9.94 o 
  -4  -7   8     1903.60     1772.99     57.71 o 
  -3  -7   8     1400.18     1287.60     48.39 o 
  -2  -7   8     4362.97     4103.65    103.18 o 
  -1  -7   8     2521.67     2410.35     55.02 o 
   0  -7   8     7936.95     7294.20    175.18 o 
   1  -7   8     1860.69     1790.73    106.63 o 
   2  -7   8     4175.75     3679.85    475.35 o 
   3  -7   8      142.77      140.04     28.70 o 
   4  -7   8       73.49      123.64     48.24 o 
   5  -7   8       57.68       60.91     43.79 o 
  -8  -6   8     1229.81     1278.50     73.93 o 
  -7  -6   8     5752.65     5824.12    212.87 o 
  -6  -6   8      518.91      553.68     29.54 o 
  -5  -6   8     6214.65     6249.84    214.27 o 
  -4  -6   8      228.14      230.72     14.15 o 
  -3  -6   8      147.70      179.77     24.39 o 
  -2  -6   8     2437.90     2357.86     71.64 o 
  -1  -6   8       44.82       69.41      5.06 o 
   0  -6   8     7259.37     7017.13    167.54 o 
   1  -6   8     1543.59     1512.09     64.79 o 
   2  -6   8    11452.88    10766.75   1052.90 o 
   3  -6   8      329.30      428.08     40.51 o 
   4  -6   8     4116.57     4904.46    312.82 o 
   5  -6   8      370.51      374.05     49.57 o 
   6  -6   8      861.91      945.41     88.08 o 
  -8  -5   8     1245.02     1307.89     67.16 o 
  -7  -5   8     4943.05     5070.23    184.79 o 
  -6  -5   8     2984.40     2993.62     93.31 o 
  -5  -5   8     7881.23     7905.28    230.48 o 
  -4  -5   8     1122.71     1233.27     49.77 o 
  -3  -5   8     6563.94     6493.00    175.52 o 
  -2  -5   8      650.88      703.60     21.57 o 
  -1  -5   8      348.66      328.86     16.84 o 
   0  -5   8      487.84      492.07     16.41 o 
   1  -5   8      285.51      281.95      9.53 o 
   2  -5   8     1138.95     1067.83     55.44 o 
   3  -5   8     2441.39     2586.87    150.83 o 
   4  -5   8     5317.93     6011.33    342.04 o 
   5  -5   8     2236.12     2496.82    140.85 o 
   6  -5   8     1973.78     1958.74    192.18 o 
  -8  -4   8      197.37      188.87     20.70 o 
  -7  -4   8     2976.52     2954.11    110.30 o 
  -6  -4   8      109.19       94.98     16.10 o 
  -5  -4   8     7665.90     7760.41    251.22 o 
  -4  -4   8     1767.73     1754.14     46.36 o 
  -3  -4   8    14854.65    14734.30    460.81 o 
  -2  -4   8     2565.49     2454.50     52.46 o 
  -1  -4   8    15685.64    15310.59    448.53 o 
   0  -4   8      101.04      117.84      6.97 o 
   1  -4   8     6327.35     5984.23    156.18 o 
   2  -4   8     1999.85     2000.19     56.64 o 
   3  -4   8       88.71       68.19     22.85 o 
   4  -4   8     2421.52     2678.29    152.34 o 
   5  -4   8      953.68     1094.63    108.07 o 
   6  -4   8     3749.78     4006.59    211.04 o 
   7  -4   8      724.82      840.86     78.83 o 
  -8  -3   8     1793.90     1791.89     94.33 o 
  -7  -3   8      204.52      210.63     30.72 o 
  -6  -3   8      971.45     1015.79     46.43 o 
  -5  -3   8      911.58      964.75     45.22 o 
  -4  -3   8      766.36      722.37     23.41 o 
  -3  -3   8     6155.38     6099.61    148.96 o 
  -2  -3   8     4723.04     4839.85    114.58 o 
  -1  -3   8    19018.91    19111.33    597.78 o 
   0  -3   8     4981.59     4913.15    104.80 o 
   1  -3   8     5591.22     5258.86    171.98 o 
   2  -3   8     1361.46     1327.70     66.69 o 
   3  -3   8     3111.71     3156.04    148.17 o 
   4  -3   8      384.87      372.37     30.08 o 
   5  -3   8       16.11       11.68     11.69 o 
   6  -3   8      954.16     1011.11    108.56 o 
   7  -3   8      303.79      259.34     64.70 o 
  -8  -2   8     4802.43     4869.09    131.48 o 
  -7  -2   8     1141.10     1245.91     67.71 o 
  -6  -2   8     9168.57     9486.65    310.96 o 
  -5  -2   8      127.07      136.85     15.71 o 
  -4  -2   8     2145.31     2278.78     61.86 o 
  -3  -2   8     1575.17     1471.91     34.79 o 
  -2  -2   8       33.15       38.41      7.58 o 
  -1  -2   8    10710.57    10839.61    289.73 o 
   0  -2   8      651.36      673.19     14.48 o 
   1  -2   8    26302.39    33046.63   1206.95 o 
   2  -2   8     2529.84     2422.29     45.55 o 
   3  -2   8    11963.33    14097.82    997.75 o 
   4  -2   8      728.86      770.29     60.14 o 
   5  -2   8     4051.16     4356.04    221.82 o 
   6  -2   8        5.08       10.54     19.05 o 
   7  -2   8      640.25      718.90     90.05 o 
   8  -2   8      421.09      404.71     48.10 o 
  -8  -1   8     2469.26     2466.84    185.77 o 
  -7  -1   8     1262.20     1296.68     71.09 o 
  -6  -1   8     9211.36     9604.01    315.79 o 
  -5  -1   8     3692.87     3749.22     98.55 o 
  -4  -1   8    10592.91    11125.42    329.90 o 
  -3  -1   8     3196.82     3199.47     78.58 o 
  -2  -1   8     2194.48     2231.75     58.81 o 
  -1  -1   8       23.14       14.26      3.75 o 
   0  -1   8       63.35       64.45      5.88 o 
   1  -1   8     2852.79     2867.43     53.27 o 
   2  -1   8     3649.65     3669.71     63.48 o 
   3  -1   8     8265.37     8147.85    145.74 o 
   4  -1   8     3577.16     3500.13    127.30 o 
   5  -1   8     4041.52     3898.37    188.52 o 
   6  -1   8     2576.98     2534.42    113.22 o 
   7  -1   8     2251.28     2329.53    161.43 o 
   8  -1   8      335.20      293.73     37.71 o 
  -8   0   8      347.83      364.81     26.76 o 
  -7   0   8        3.56        1.76      6.48 o 
  -6   0   8     5910.02     6126.61    326.01 o 
  -5   0   8     2159.86     2195.82     67.55 o 
  -4   0   8    13379.11    13556.37    425.52 o 
  -3   0   8     1102.87     1202.66     38.74 o 
  -2   0   8    30731.97    33694.78   1346.21 o 
  -1   0   8       47.61       60.31      5.51 o 
   0   0   8    16630.76    17386.43    510.04 o 
   1   0   8      506.78      448.82     10.08 o 
   2   0   8     1949.27     1871.93     32.54 o 
   3   0   8     3922.41     3778.26     82.74 o 
   4   0   8      449.46      432.29     14.96 o 
   5   0   8    10509.33    10076.48    191.48 o 
   6   0   8      910.89      895.97     13.36 o 
   7   0   8     4100.71     4088.03    180.78 o 
   8   0   8     1377.15     1338.23     76.37 o 
  -8   1   8      348.80      377.14     27.17 o 
  -7   1   8      992.60      980.03     35.59 o 
  -6   1   8      526.35      502.95     34.53 o 
  -5   1   8        3.04        2.45      4.89 o 
  -4   1   8     1414.97     1462.84     43.79 o 
  -3   1   8     3439.21     3607.35     98.61 o 
  -2   1   8    12080.69    12197.31    355.27 o 
  -1   1   8    10335.77    10494.96    273.85 o 
   0   1   8    18626.71    19515.53    603.27 o 
   1   1   8     7057.08     6956.98    152.60 o 
   2   1   8     9008.90     9107.87    204.92 o 
   3   1   8     1429.99     1429.31     29.61 o 
   4   1   8      775.25      767.78     13.76 o 
   5   1   8     1312.97     1298.27     31.77 o 
   6   1   8       37.31       38.26      5.71 o 
   7   1   8     2517.99     2440.63     46.21 o 
   8   1   8      916.22      938.94     78.89 o 
  -8   2   8     1094.22     1084.12     50.56 o 
  -7   2   8     5491.02     5915.30    258.52 o 
  -6   2   8      325.54      350.91     20.09 o 
  -5   2   8     3877.73     4090.43    135.99 o 
  -4   2   8        6.39        7.13      7.60 o 
  -3   2   8     1951.54     1851.97     48.39 o 
  -2   2   8     8355.35     8671.24    236.62 o 
  -1   2   8      431.36      493.65     13.08 o 
   0   2   8    25108.56    29168.63   1066.17 o 
   1   2   8     3421.15     3551.46     74.40 o 
   2   2   8    20857.44    21088.88   1189.82 o 
   3   2   8     2120.48     2065.83     39.91 o 
   4   2   8    12498.66    12204.10    280.34 o 
   5   2   8      331.20      319.23      9.37 o 
   6   2   8     1825.34     1818.53     32.09 o 
   7   2   8      365.89      362.44     16.54 o 
   8   2   8       85.15       82.88     15.31 o 
   9   2   8     1423.01     1276.63     65.33 o 
  -7   3   8     4207.22     4178.52    127.12 o 
  -6   3   8     2296.60     2375.05     71.71 o 
  -5   3   8     7467.45     7482.05    218.68 o 
  -4   3   8     4291.56     4300.84    131.53 o 
  -3   3   8     5969.98     6063.56    159.82 o 
  -2   3   8       19.55       20.91      5.96 o 
  -1   3   8     1983.99     1930.17     50.75 o 
   0   3   8      683.21      697.94     18.28 o 
   1   3   8     2964.04     3065.55     74.76 o 
   2   3   8     4487.38     4041.77    121.86 o 
   3   3   8     6845.99     6440.79    147.36 o 
   4   3   8     7580.81     7392.76    147.20 o 
   5   3   8     4744.58     4827.28     98.87 o 
   6   3   8     7081.40     7018.31    265.06 o 
   7   3   8     1801.72     1745.01     43.47 o 
   8   3   8      661.03      643.69     32.28 o 
  -7   4   8     1294.88     1346.70     44.00 o 
  -6   4   8      213.24      231.76     22.73 o 
  -5   4   8     9643.71     9556.98    305.67 o 
  -4   4   8     1792.68     1761.47     45.10 o 
  -3   4   8    13747.70    13701.37    428.18 o 
  -2   4   8      904.70      929.01     24.33 o 
  -1   4   8    15699.70    15609.38    478.01 o 
   0   4   8       16.96       21.43      4.84 o 
   1   4   8     8824.35     8803.62    251.07 o 
   2   4   8     2973.42     2723.78     74.46 o 
   3   4   8      261.96      254.62     16.77 o 
   4   4   8    11506.06    11112.74    244.02 o 
   5   4   8     1285.44     1227.99     23.69 o 
   6   4   8     6934.44     6880.13    234.38 o 
   7   4   8     2700.38     2809.18    140.06 o 
   8   4   8     3665.78     4018.41    385.81 o 
  -7   5   8       91.58       74.94     17.83 o 
  -6   5   8      389.95      406.91     29.69 o 
  -5   5   8      530.59      574.14     23.10 o 
  -4   5   8     1058.46     1059.93     38.01 o 
  -3   5   8     6709.63     6694.74    153.40 o 
  -2   5   8     2329.88     2336.01     61.12 o 
  -1   5   8    13495.78    13227.47    393.96 o 
   0   5   8     7585.01     7605.12    285.88 o 
   1   5   8     8164.09     7939.04    297.88 o 
   2   5   8     3585.07     3269.86    113.54 o 
   3   5   8     4840.71     4542.79     93.70 o 
   4   5   8       27.87       39.77      4.23 o 
   5   5   8      201.37      198.44      9.47 o 
   6   5   8     1676.64     1743.10     47.41 o 
   7   5   8     1431.66     1476.70     53.23 o 
   8   5   8     2474.59     2601.08     87.97 o 
   9   5   8     1645.33     1644.21     76.62 o 
  -6   6   8     3030.70     3003.33    141.00 o 
  -5   6   8      104.70       88.31     10.49 o 
  -4   6   8     1714.78     1750.97     49.87 o 
  -3   6   8     1564.42     1578.85     37.36 o 
  -2   6   8      693.91      761.63     22.59 o 
  -1   6   8    10449.72    10559.62    314.21 o 
   0   6   8      657.41      655.18     53.48 o 
   1   6   8    17410.05    15672.89    668.50 o 
   2   6   8     3150.90     2964.45    110.87 o 
   3   6   8    15313.12    14478.67    337.40 o 
   4   6   8     1356.71     1211.92     22.80 o 
   5   6   8     5059.16     4897.71    139.82 o 
   6   6   8      316.63      321.61     10.09 o 
   7   6   8      638.89      524.23    161.82 o 
   8   6   8      946.86      933.49     40.73 o 
   9   6   8       73.60       71.34     18.89 o 
  -6   7   8     2812.12     2805.92     81.66 o 
  -5   7   8     1067.30     1110.38     37.02 o 
  -4   7   8     4359.13     4342.11    105.98 o 
  -3   7   8     2987.91     2952.67     65.63 o 
  -2   7   8     3148.18     2976.12     74.97 o 
  -1   7   8        7.05        3.91      3.82 o 
   0   7   8      702.95      672.41     29.28 o 
   1   7   8     2670.11     2593.23     84.51 o 
   2   7   8     1544.87     1367.79     63.96 o 
   3   7   8    11569.78    11181.01    244.27 o 
   4   7   8     2048.19     1955.25     33.02 o 
   5   7   8     5971.14     5537.25    133.25 o 
   6   7   8     3320.05     3535.89    155.97 o 
   7   7   8     2224.42     2373.47     90.41 o 
   8   7   8      793.33      973.44     66.16 o 
   9   7   8      197.00      217.75     20.43 o 
  -5   8   8      412.59      441.63     33.65 o 
  -4   8   8     5752.76     5933.76    199.16 o 
  -3   8   8     1663.36     1659.69     80.92 o 
  -2   8   8    12181.79    12089.52    493.10 o 
  -1   8   8       62.03       69.06      6.76 o 
   0   8   8     5675.09     6103.36    548.25 o 
   1   8   8        0.95        2.52      2.62 o 
   2   8   8      457.85      512.79     23.64 o 
   3   8   8     3393.09     3176.04     88.76 o 
   4   8   8       29.88       31.60      8.26 o 
   5   8   8     6140.51     5826.23    168.80 o 
   6   8   8     1349.96     1293.63     55.79 o 
   7   8   8     7197.63     7678.53    322.61 o 
   8   8   8      889.58      968.15     73.22 o 
   9   8   8     2671.30     3124.03    167.63 o 
  -5   9   8        0.64        3.52      7.66 o 
  -4   9   8     1745.26     1773.77     52.73 o 
  -3   9   8      785.16      824.64     36.88 o 
  -2   9   8     3388.78     3183.09    100.45 o 
  -1   9   8     3502.11     3231.09     83.03 o 
   0   9   8     8167.91     7504.71    184.78 o 
   1   9   8     2795.68     2634.53     56.24 o 
   2   9   8     4820.54     3335.78   1357.47 o 
   3   9   8      909.25      959.08     37.55 o 
   4   9   8      604.89      547.88     27.81 o 
   5   9   8      174.07      186.98     14.50 o 
   6   9   8      670.52      676.87     39.87 o 
   7   9   8     1684.59     1886.27    113.28 o 
   8   9   8     1182.62     1486.89    102.52 o 
  -4  10   8       60.67       34.08     16.14 o 
  -3  10   8      398.17      377.26     32.03 o 
  -2  10   8     2235.70     2139.04     76.27 o 
  -1  10   8       46.59       54.95     10.44 o 
   0  10   8     3777.16     3527.25     86.01 o 
   1  10   8     1622.44     1599.34     43.76 o 
   2  10   8    12162.18    11758.67    387.98 o 
   3  10   8      787.56      725.89     33.74 o 
   4  10   8     7462.68     7350.91    235.11 o 
   5  10   8      140.05      156.35     23.22 o 
   6  10   8      885.84      933.62     51.84 o 
   7  10   8      212.15      252.35     42.65 o 
   8  10   8        0.17        4.77     10.51 o 
  -3  11   8     1456.29     1580.34     76.16 o 
  -2  11   8      104.41       94.55     18.08 o 
  -1  11   8     1263.35     1216.06     47.16 o 
   0  11   8      374.11      354.75     16.55 o 
   1  11   8      411.40      419.64     20.93 o 
   2  11   8     2883.63     2788.28    110.44 o 
   3  11   8     1742.33     1682.47     57.57 o 
   4  11   8     4991.03     4891.18    164.29 o 
   5  11   8     3566.59     3471.74    109.43 o 
   6  11   8     2675.41     2762.36    126.04 o 
   7  11   8      911.17     1034.88     91.56 o 
   8  11   8      502.39      580.98     74.50 o 
  -2  12   8      968.81      957.06     50.72 o 
  -1  12   8     3591.54     3528.42    114.83 o 
   0  12   8       43.69       39.11      7.82 o 
   1  12   8     1882.33     1796.26     72.78 o 
   2  12   8      463.36      404.87     31.87 o 
   3  12   8      155.96      183.90     21.72 o 
   4  12   8     4099.21     4191.90    153.08 o 
   5  12   8      362.48      392.77     43.22 o 
   6  12   8     4025.43     4131.90    155.43 o 
   7  12   8      502.82      680.84     79.06 o 
  -1  13   8     4010.52     3713.83    138.37 o 
   0  13   8     1669.64     1681.23    103.29 o 
   1  13   8     2475.01     2516.77    120.25 o 
   2  13   8      743.96      707.51     43.04 o 
   3  13   8     1280.65     1330.23     66.43 o 
   4  13   8        7.52       18.64     13.21 o 
   5  13   8       36.28       36.41     12.92 o 
   6  13   8      143.92      129.71     22.74 o 
   0  14   8      284.07      267.10     30.44 o 
   1  14   8     3584.80     3618.68    204.40 o 
   2  14   8      679.34      749.76     49.91 o 
   3  14   8     3752.91     3773.68    175.02 o 
   4  14   8      786.17      928.70     75.18 o 
   5  14   8     2140.99     2290.16    108.75 o 
  -2 -12   9      253.26      242.04     58.18 o 
  -4 -11   9     1291.93     1253.26     55.53 o 
  -3 -11   9     1130.78     1049.49     46.63 o 
  -2 -11   9      331.57      347.58     31.28 o 
  -1 -11   9      104.11       95.20     12.29 o 
   0 -11   9      283.91      266.12     62.33 o 
   1 -11   9      525.63      676.71    107.81 o 
  -6 -10   9     1194.03     1199.75    142.69 o 
  -5 -10   9     1741.85     1614.00     78.28 o 
  -4 -10   9     4522.77     4357.74    174.80 o 
  -3 -10   9     3014.18     2859.76     91.70 o 
  -2 -10   9     3561.94     3285.50    126.71 o 
  -1 -10   9      710.47      702.86     43.08 o 
   0 -10   9      863.25      844.05     83.10 o 
   1 -10   9       55.45       66.61     23.73 o 
   2 -10   9        1.24       11.91     18.35 o 
  -6  -9   9       66.55       54.81     30.16 o 
  -5  -9   9     1184.85     1114.36     65.89 o 
  -4  -9   9      547.61      538.12     47.09 o 
  -3  -9   9     3871.16     3598.84    134.49 o 
  -2  -9   9     2361.64     2226.35     62.43 o 
  -1  -9   9     3838.99     3499.10    106.14 o 
   0  -9   9     2737.32     2723.04    216.38 o 
   1  -9   9     2022.12     1731.00    326.95 o 
   2  -9   9     1059.10     1349.57    140.28 o 
   3  -9   9      638.73      761.16    115.54 o 
  -7  -8   9     3188.11     3231.58    138.93 o 
  -6  -8   9      490.84      515.55     48.98 o 
  -5  -8   9     1080.36     1096.94     63.12 o 
  -4  -8   9       15.03       13.96      8.23 o 
  -3  -8   9       17.26       25.68     14.42 o 
  -2  -8   9     1009.33      985.91     31.51 o 
  -1  -8   9     1797.78     1676.65     49.46 o 
   0  -8   9     4916.47     4772.37    231.96 o 
   1  -8   9     2789.99     2586.28    196.80 o 
   2  -8   9     4029.31     4604.52    231.13 o 
   3  -8   9     1667.98     2193.49    197.95 o 
   4  -8   9     1304.30     1542.48    174.97 o 
  -7  -7   9     2187.33     2148.08    101.16 o 
  -6  -7   9     3220.76     3304.08    145.90 o 
  -5  -7   9     2489.65     2443.49     87.47 o 
  -4  -7   9     4571.28     4477.97    135.24 o 
  -3  -7   9     1238.43     1165.30     47.57 o 
  -2  -7   9      830.62      807.83     32.38 o 
  -1  -7   9        5.54       12.17      4.35 o 
   0  -7   9       53.33       48.13      6.86 o 
   1  -7   9     1500.94     1394.28    130.09 o 
   2  -7   9     2504.08     2133.58    404.64 o 
   3  -7   9     2801.06     3319.51    176.50 o 
   4  -7   9     2173.25     2467.54    218.37 o 
   5  -7   9     1679.35     1854.53    137.08 o 
  -7  -6   9     1349.38     1360.40     88.31 o 
  -6  -6   9      905.37      904.83     61.46 o 
  -5  -6   9     3777.60     3823.56    124.71 o 
  -4  -6   9     3433.65     3426.06    102.98 o 
  -3  -6   9     5431.84     5376.98    162.03 o 
  -2  -6   9     4119.46     3967.06    100.56 o 
  -1  -6   9     5009.60     4646.38    109.57 o 
   0  -6   9     1398.18     1281.34     27.53 o 
   1  -6   9      238.52      220.27     13.91 o 
   2  -6   9      483.98      455.64     53.60 o 
   3  -6   9      280.81      309.22     37.26 o 
   4  -6   9     2180.89     2612.54    209.36 o 
   5  -6   9     1026.25     1287.45    100.84 o 
   6  -6   9     2478.36     2596.63    179.53 o 
  -8  -5   9      275.94      292.80     28.45 o 
  -7  -5   9      558.07      561.27     52.81 o 
  -6  -5   9       44.44       48.30     18.53 o 
  -5  -5   9        6.09        6.95      7.56 o 
  -4  -5   9     2370.40     2296.31     62.58 o 
  -3  -5   9     4566.31     4584.30    124.73 o 
  -2  -5   9     6455.82     6412.20    166.04 o 
  -1  -5   9     5161.33     5058.78    141.31 o 
   0  -5   9     6209.27     5956.85    138.86 o 
   1  -5   9     2639.69     2481.07     92.17 o 
   2  -5   9     5202.45     5026.01    325.58 o 
   3  -5   9       39.75       25.98     21.95 o 
   4  -5   9      109.76       79.23     36.78 o 
   5  -5   9      290.37      311.35     45.30 o 
   6  -5   9      378.20      456.34     94.01 o 
  -8  -4   9     3050.85     3179.10    162.48 o 
  -7  -4   9     1887.00     1977.15     74.33 o 
  -6  -4   9     3847.06     3910.11    135.66 o 
  -5  -4   9      507.23      544.55     44.05 o 
  -4  -4   9       35.79       57.93      9.78 o 
  -3  -4   9      528.65      503.68     27.07 o 
  -2  -4   9      489.89      486.85     17.79 o 
  -1  -4   9     5800.13     5918.44    140.46 o 
   0  -4   9     3246.35     3156.33     63.60 o 
   1  -4   9     6882.43     6869.58    150.51 o 
   2  -4   9     3009.11     2896.74    152.50 o 
   3  -4   9     6039.63     6588.83    325.57 o 
   4  -4   9     2375.93     2570.83    172.19 o 
   5  -4   9     1403.57     1568.99    143.79 o 
   6  -4   9       62.45       71.55     25.91 o 
   7  -4   9       45.60       55.45     27.04 o 
  -8  -3   9     1306.08     1294.60     47.24 o 
  -7  -3   9     4496.40     4673.80    153.54 o 
  -6  -3   9     3161.60     3154.98    127.69 o 
  -5  -3   9     5787.64     5835.28    163.73 o 
  -4  -3   9     2018.36     2022.13     70.83 o 
  -3  -3   9     2897.80     3013.79     88.05 o 
  -2  -3   9      408.86      423.56     13.93 o 
  -1  -3   9      137.36      153.88     15.49 o 
   0  -3   9      460.48      448.26     11.75 o 
   1  -3   9     1077.83     1055.58     21.44 o 
   2  -3   9     3564.03     3506.39    115.52 o 
   3  -3   9     3685.54     4106.40    200.78 o 
   4  -3   9     6561.71     7004.86    300.45 o 
   5  -3   9     2959.90     3089.71    147.57 o 
   6  -3   9     1982.85     2205.40    180.63 o 
   7  -3   9      447.16      483.64     88.50 o 
  -8  -2   9      172.49      179.92     20.96 o 
  -7  -2   9      425.26      479.90     46.63 o 
  -6  -2   9     2697.83     2758.29    114.47 o 
  -5  -2   9     3913.83     3883.60    106.59 o 
  -4  -2   9     4260.31     4372.11    120.45 o 
  -3  -2   9     5235.85     5361.24    151.11 o 
  -2  -2   9     8582.95     8435.64    233.12 o 
  -1  -2   9     3208.80     3268.96     72.25 o 
   0  -2   9     3242.11     3305.98     75.34 o 
   1  -2   9       15.45       11.62      2.51 o 
   2  -2   9        1.05        3.62      2.06 o 
   3  -2   9     3571.92     3426.28    252.64 o 
   4  -2   9      595.58      700.67     39.97 o 
   5  -2   9     3577.02     3815.62    212.43 o 
   6  -2   9     1824.43     1929.13    103.21 o 
   7  -2   9     3310.30     3795.96    268.66 o 
  -8  -1   9      760.18      788.25     53.45 o 
  -7  -1   9      230.80      270.87     29.18 o 
  -6  -1   9       23.35       47.48     15.41 o 
  -5  -1   9       85.61       94.95     10.82 o 
  -4  -1   9      859.91      877.54     27.42 o 
  -3  -1   9     8989.79     8917.25    238.45 o 
  -2  -1   9     4231.23     4296.95     97.19 o 
  -1  -1   9    11748.27    11674.59    319.77 o 
   0  -1   9     2490.83     2422.41    103.59 o 
   1  -1   9    13701.53    14389.91    397.53 o 
   2  -1   9     1165.65     1117.12     20.53 o 
   3  -1   9     1026.10     1020.09     22.71 o 
   4  -1   9        6.11        7.57      2.63 o 
   5  -1   9       20.25       30.18     11.96 o 
   6  -1   9      710.97      686.84     48.78 o 
   7  -1   9     1116.51     1308.47    119.57 o 
   8  -1   9     1734.98     1796.34    154.47 o 
  -8   0   9     1656.09     1885.72     85.76 o 
  -7   0   9     1851.92     1937.88     79.64 o 
  -6   0   9     1616.66     1741.31     90.43 o 
  -5   0   9     2911.64     3054.01     94.43 o 
  -4   0   9        8.59       10.25     11.53 o 
  -3   0   9       70.69       61.30      8.67 o 
  -2   0   9     3158.26     3216.96     77.57 o 
  -1   0   9     1309.23     1305.65     36.40 o 
   0   0   9    10142.17    10204.48    260.11 o 
   1   0   9     7509.14     7421.01    172.33 o 
   2   0   9     9538.43     9385.28    217.51 o 
   3   0   9     3450.05     3529.95     74.94 o 
   4   0   9     2247.62     2285.46     34.14 o 
   5   0   9      711.13      740.61     10.69 o 
   6   0   9      648.41      739.10     45.03 o 
   7   0   9       47.62       65.78     29.24 o 
   8   0   9       75.44       81.55     21.02 o 
  -7   1   9     1405.81     1450.40     92.05 o 
  -6   1   9     4312.75     4551.59    345.71 o 
  -5   1   9     4387.59     4539.25    139.78 o 
  -4   1   9     6631.18     6943.66    213.96 o 
  -3   1   9     2685.28     2747.66     80.86 o 
  -2   1   9      357.71      329.28     17.73 o 
  -1   1   9        4.16       10.02      4.23 o 
   0   1   9      158.95      179.13      8.42 o 
   1   1   9     4963.97     4949.91    105.33 o 
   2   1   9      625.72      599.88     15.42 o 
   3   1   9     5976.25     6026.30    134.37 o 
   4   1   9     4063.52     3883.58     76.99 o 
   5   1   9     7453.14     7344.08    224.97 o 
   6   1   9     1788.28     1727.02     27.68 o 
   7   1   9     1293.94     1409.22     69.75 o 
   8   1   9      210.45      202.50     26.72 o 
  -7   2   9      892.75      968.02     67.74 o 
  -6   2   9     1879.05     2181.77    180.17 o 
  -5   2   9     4772.41     5027.39    155.90 o 
  -4   2   9     4839.50     4956.53    154.18 o 
  -3   2   9     4691.20     4723.19    123.92 o 
  -2   2   9     3657.06     3782.23    101.70 o 
  -1   2   9     7227.30     7535.23    190.87 o 
   0   2   9      938.75      952.22     20.78 o 
   1   2   9     2344.03     2526.73     56.95 o 
   2   2   9     1253.36     1150.43     26.90 o 
   3   2   9       16.50       26.47      3.34 o 
   4   2   9     5472.53     5250.61    104.81 o 
   5   2   9     3121.80     3058.14     74.97 o 
   6   2   9     4994.33     5184.13     99.73 o 
   7   2   9     2061.58     2092.88     39.35 o 
   8   2   9     1330.99     1351.81     66.47 o 
  -7   3   9      335.74      366.55     32.75 o 
  -6   3   9       68.00       94.37     12.85 o 
  -5   3   9      433.07      489.27     48.43 o 
  -4   3   9     2892.70     2904.95     85.80 o 
  -3   3   9      995.05     1055.66     42.10 o 
  -2   3   9     6858.61     7083.23    178.04 o 
  -1   3   9     8437.12     8508.03    236.02 o 
   0   3   9    15218.11    15147.09    451.24 o 
   1   3   9     3524.79     3428.71    106.04 o 
   2   3   9     5364.67     5055.79    147.79 o 
   3   3   9      347.25      320.57     19.56 o 
   4   3   9     1084.64     1030.67     28.38 o 
   5   3   9     1112.49     1064.63     31.99 o 
   6   3   9      731.29      749.46     19.08 o 
   7   3   9     1349.00     1435.45     33.70 o 
   8   3   9     1215.35     1194.26     37.92 o 
  -7   4   9     1889.85     1966.64     61.10 o 
  -6   4   9     2874.72     2958.33    102.06 o 
  -5   4   9      111.64       92.98     14.98 o 
  -4   4   9      186.30      174.09     16.78 o 
  -3   4   9       42.53       45.61     11.62 o 
  -2   4   9      591.41      663.02     20.90 o 
  -1   4   9     6321.70     6500.93    167.72 o 
   0   4   9     2816.32     2823.67     60.76 o 
   1   4   9     9775.75     9757.21    368.99 o 
   2   4   9     5560.51     5397.16    184.36 o 
   3   4   9    11230.01    10328.36    383.97 o 
   4   4   9      468.05      450.63     13.63 o 
   5   4   9     1504.53     1546.40     32.49 o 
   6   4   9      345.92      356.14     13.65 o 
   7   4   9       49.26       44.59      6.77 o 
   8   4   9      493.12      502.32     18.43 o 
  -6   5   9     3370.15     3420.81    116.89 o 
  -5   5   9     3951.76     4043.01    104.10 o 
  -4   5   9     3549.61     3488.96     96.75 o 
  -3   5   9     2513.97     2438.74     91.09 o 
  -2   5   9       21.17       40.91     10.48 o 
  -1   5   9     2080.44     2144.60     56.30 o 
   0   5   9     2846.63     2752.07    106.51 o 
   1   5   9      865.95      804.66     45.63 o 
   2   5   9     7314.80     6766.85    227.15 o 
   3   5   9     3263.19     3041.15     67.49 o 
   4   5   9     5102.70     5051.30     97.52 o 
   5   5   9     5089.03     4989.48     91.95 o 
   6   5   9     4002.35     4056.82     82.01 o 
   7   5   9     1123.38     1156.66     45.07 o 
   8   5   9      592.25      626.21     32.12 o 
   9   5   9        1.38        3.26      6.01 o 
  -6   6   9     1532.63     1561.19     59.97 o 
  -5   6   9     2347.90     2375.45     67.43 o 
  -4   6   9     6233.67     6173.08    160.21 o 
  -3   6   9     4354.19     4283.97     96.32 o 
  -2   6   9     9249.95     9101.11    270.56 o 
  -1   6   9      383.87      426.83     30.85 o 
   0   6   9     1884.52     1864.50    148.48 o 
   1   6   9      319.11      298.64     17.82 o 
   2   6   9       23.21       28.30     11.91 o 
   3   6   9      819.68      708.74     19.14 o 
   4   6   9     2310.24     2187.40     40.85 o 
   5   6   9     3925.56     3817.76     74.25 o 
   6   6   9     2422.33     2404.21     58.68 o 
   7   6   9     4264.77     4274.46    157.32 o 
   8   6   9     1356.21     1439.76     79.39 o 
   9   6   9     1946.32     1959.58    121.25 o 
  -6   7   9       17.25       19.12     11.01 o 
  -5   7   9      321.01      356.87     28.87 o 
  -4   7   9     1254.07     1234.07     42.15 o 
  -3   7   9     4735.20     4771.34    118.44 o 
  -2   7   9     5233.24     5045.10    179.03 o 
  -1   7   9     6920.86     7074.79    330.21 o 
   0   7   9     4815.92     4782.87    278.66 o 
   1   7   9     5876.71     5617.50    195.44 o 
   2   7   9      645.02      635.06     28.83 o 
   3   7   9     3726.84     3646.12     73.84 o 
   4   7   9       51.23       58.25      5.49 o 
   5   7   9        8.75       12.57      4.97 o 
   6   7   9     2604.55     2640.29     99.72 o 
   7   7   9     1355.90     1279.48    103.37 o 
   8   7   9     2237.97     2549.70    130.83 o 
  -5   8   9      396.78      414.12     26.07 o 
  -4   8   9        0.93        8.20      6.54 o 
  -3   8   9        0.91        4.31      5.54 o 
  -2   8   9     1185.41     1244.99     54.37 o 
  -1   8   9     1371.73     1503.58     66.42 o 
   0   8   9    10218.57    10932.72   1116.54 o 
   1   8   9     2294.21     2281.24    103.08 o 
   2   8   9    10785.73     9878.09    431.71 o 
   3   8   9     2524.18     2504.46     44.67 o 
   4   8   9     4546.18     4334.54     76.22 o 
   5   8   9      692.62      744.62     18.46 o 
   6   8   9        9.77       17.01      7.45 o 
   7   8   9       67.51       72.39      9.06 o 
   8   8   9       27.20       36.68     19.67 o 
  -4   9   9     2401.32     2426.96     77.60 o 
  -3   9   9      610.07      589.33     32.27 o 
  -2   9   9     2076.04     1967.83     58.74 o 
  -1   9   9       29.87       31.46      7.77 o 
   0   9   9      605.67      628.09     22.95 o 
   1   9   9     4753.02     4904.13    353.99 o 
   2   9   9     2354.41     2261.18     67.30 o 
   3   9   9     4720.10     4669.11    153.66 o 
   4   9   9     5569.87     5248.33    146.28 o 
   5   9   9     3043.66     2978.17     94.76 o 
   6   9   9     1288.98     1274.77     48.99 o 
   7   9   9     2615.18     2609.36    173.71 o 
   8   9   9      568.05      690.54     66.93 o 
  -4  10   9     1824.32     1752.38    117.52 o 
  -3  10   9     3583.60     3499.29    115.68 o 
  -2  10   9     2243.76     2018.34     75.89 o 
  -1  10   9     1899.51     1772.11     59.04 o 
   0  10   9     1163.57     1147.50     36.16 o 
   1  10   9      232.03      247.10      9.88 o 
   2  10   9      205.84      220.47     16.80 o 
   3  10   9     1091.35     1077.56     63.36 o 
   4  10   9     3394.56     3357.80     98.65 o 
   5  10   9      950.59      987.54     56.51 o 
   6  10   9     4485.30     4381.58    144.72 o 
   7  10   9     1772.23     1859.38     79.93 o 
   8  10   9     2440.89     2581.29    124.08 o 
  -3  11   9     1736.22     1621.07     57.41 o 
  -2  11   9     3694.29     3445.48    122.89 o 
  -1  11   9     3363.66     3138.95     99.57 o 
   0  11   9     4430.96     4248.26    119.18 o 
   1  11   9     1771.35     1725.23     37.76 o 
   2  11   9     3345.48     3347.17    115.54 o 
   3  11   9      161.54      180.13     20.16 o 
   4  11   9      135.55      124.26     28.85 o 
   5  11   9     1096.04     1044.18     75.86 o 
   6  11   9      175.26      174.53     21.30 o 
   7  11   9     1690.61     1768.34     93.51 o 
  -2  12   9      399.24      386.43     23.67 o 
  -1  12   9     3160.77     2907.87     85.47 o 
   0  12   9     1037.67     1076.59     38.43 o 
   1  12   9     3236.02     3132.90    137.49 o 
   2  12   9     3119.43     3128.24    137.32 o 
   3  12   9     4223.46     4133.62    133.64 o 
   4  12   9     1340.41     1412.11     66.99 o 
   5  12   9     1073.92     1186.41     62.56 o 
   6  12   9       33.66       42.28     20.19 o 
   7  12   9       42.63       34.76     19.82 o 
  -1  13   9        1.39        6.53      8.43 o 
   0  13   9      491.37      575.66     53.02 o 
   1  13   9      551.40      524.95     66.31 o 
   2  13   9     2275.18     2312.57     84.92 o 
   3  13   9     2778.94     2834.18    114.73 o 
   4  13   9     4156.81     4398.23    196.82 o 
   5  13   9     2276.05     2317.32    103.41 o 
   6  13   9     2194.90     2298.62    104.16 o 
   1  14   9        3.83       10.46     10.09 o 
   2  14   9       22.01       20.93     18.71 o 
   3  14   9      881.52      874.27     57.91 o 
   4  14   9      731.62      762.05     60.06 o 
   5  14   9     1952.09     2024.69     98.63 o 
  -3 -11  10      714.29      714.19     67.43 o 
  -2 -11  10     2775.69     2581.54    176.75 o 
  -1 -11  10     1187.90     1302.85    199.25 o 
   0 -11  10     1532.21     1792.61    122.07 o 
  -5 -10  10     1021.97      989.79     51.34 o 
  -4 -10  10      519.80      523.18     41.51 o 
  -3 -10  10      129.54      117.91     19.30 o 
  -2 -10  10     1960.50     1760.89    105.53 o 
  -1 -10  10       98.16       97.26     10.39 o 
   0 -10  10     3311.68     3131.79    287.40 o 
   1 -10  10     1056.08     1209.70    146.31 o 
   2 -10  10     2692.88     3278.85    291.24 o 
  -6  -9  10     1489.12     1437.01     62.36 o 
  -5  -9  10     2603.29     2418.86    102.17 o 
  -4  -9  10      996.17     1015.03     44.69 o 
  -3  -9  10     1449.28     1362.06     48.71 o 
  -2  -9  10      101.72       80.64     17.91 o 
  -1  -9  10        8.12        8.12      6.66 o 
   0  -9  10      562.06      571.30     46.96 o 
   1  -9  10      411.78      525.83     88.30 o 
   2  -9  10     2342.32     2727.40    166.15 o 
   3  -9  10     1052.42     1202.93    104.53 o 
  -6  -8  10      111.84      106.15     16.57 o 
  -5  -8  10     5772.99     5651.38    177.88 o 
  -4  -8  10     1153.86     1101.84     46.49 o 
  -3  -8  10     8380.12     7866.42    240.16 o 
  -2  -8  10      433.63      413.97     19.63 o 
  -1  -8  10     3535.05     3289.25     90.76 o 
   0  -8  10       38.46       44.29      6.90 o 
   1  -8  10      322.82      323.99     23.18 o 
   2  -8  10      541.99      742.77    104.71 o 
   3  -8  10       12.32       -4.69     26.11 o 
   4  -8  10     1335.00     1634.96    129.10 o 
  -7  -7  10       12.60       24.66     14.26 o 
  -6  -7  10        5.12       18.93     10.20 o 
  -5  -7  10      711.33      726.14     39.58 o 
  -4  -7  10      893.71      787.49     45.81 o 
  -3  -7  10     4052.01     3826.38    109.89 o 
  -2  -7  10     2827.38     2718.84     66.24 o 
  -1  -7  10     6280.60     5768.67    146.88 o 
   0  -7  10      958.71      955.85     27.83 o 
   1  -7  10     3424.77     3101.02    221.05 o 
   2  -7  10      276.91      215.62     44.71 o 
   3  -7  10      734.17      815.15    111.42 o 
   4  -7  10       26.55       38.53     24.43 o 
  -7  -6  10      368.58      419.16     39.91 o 
  -6  -6  10     4272.21     4189.24    138.60 o 
  -5  -6  10      155.95      128.25     24.10 o 
  -4  -6  10     1332.54     1351.26     50.81 o 
  -3  -6  10     1252.12     1231.60     41.52 o 
  -2  -6  10      334.36      331.40     21.22 o 
  -1  -6  10     5562.00     5334.67    139.85 o 
   0  -6  10     1459.51     1348.98     30.07 o 
   1  -6  10     6824.75     6366.83    391.29 o 
   2  -6  10      507.83      516.96     38.47 o 
   3  -6  10     5825.23     6345.57    316.24 o 
   4  -6  10      141.74      197.92     38.10 o 
   5  -6  10     1042.52     1229.46    101.73 o 
  -7  -5  10     3159.70     3121.63    114.16 o 
  -6  -5  10     5008.49     5197.07    168.60 o 
  -5  -5  10     1281.20     1314.58     68.30 o 
  -4  -5  10     3690.16     3704.15    112.39 o 
  -3  -5  10      703.52      703.89     28.25 o 
  -2  -5  10      921.40      892.86     34.94 o 
  -1  -5  10      503.10      492.89     16.22 o 
   0  -5  10        8.85       14.16      4.90 o 
   1  -5  10     1298.66     1238.14     26.42 o 
   2  -5  10     2839.00     2656.14    172.49 o 
   3  -5  10     5087.88     5591.32    263.95 o 
   4  -5  10     1801.87     2011.16    125.18 o 
   5  -5  10     1839.65     1960.48    188.15 o 
   6  -5  10      472.06      522.06    106.75 o 
  -7  -4  10      265.84      294.41     40.76 o 
  -6  -4  10     5885.71     6075.81    213.70 o 
  -5  -4  10      392.19      398.97     26.46 o 
  -4  -4  10    10526.96    10544.71    334.62 o 
  -3  -4  10     1349.47     1368.08     52.28 o 
  -2  -4  10     9825.58     9715.42    264.94 o 
  -1  -4  10      517.30      530.33     20.95 o 
   0  -4  10     5457.82     5242.31    123.83 o 
   1  -4  10      368.53      365.28     17.30 o 
   2  -4  10        7.55       19.47      3.62 o 
   3  -4  10     3790.35     4133.81    180.12 o 
   4  -4  10      686.78      816.96     64.38 o 
   5  -4  10     2809.81     3323.26    246.26 o 
   6  -4  10      617.92      824.36     77.85 o 
  -7  -3  10      372.42      367.69     31.82 o 
  -6  -3  10      269.37      299.93     67.43 o 
  -5  -3  10       45.26       56.77     19.10 o 
  -4  -3  10     4907.42     4993.61    145.83 o 
  -3  -3  10     4416.82     4503.32    133.85 o 
  -2  -3  10     9696.36     9620.88    271.89 o 
  -1  -3  10     2516.35     2401.21     61.45 o 
   0  -3  10     9593.25     9576.71    252.11 o 
   1  -3  10     3025.90     2924.40     59.38 o 
   2  -3  10     2215.71     2090.21     60.94 o 
   3  -3  10       10.40        4.42     13.83 o 
   4  -3  10      101.46       81.54     19.36 o 
   5  -3  10      196.44      289.60     36.89 o 
   6  -3  10      377.63      390.12     75.91 o 
   7  -3  10     1340.00     1391.18    106.47 o 
  -7  -2  10     4882.61     5273.76    301.76 o 
  -6  -2  10      134.48      160.22     19.57 o 
  -5  -2  10     2863.03     3074.00    100.64 o 
  -4  -2  10      393.57      431.59     30.64 o 
  -3  -2  10       10.17       12.50      8.17 o 
  -2  -2  10     8403.22     8515.89    233.62 o 
  -1  -2  10      302.30      324.47     12.98 o 
   0  -2  10    17948.06    17997.31    550.09 o 
   1  -2  10      844.74      853.65     17.58 o 
   2  -2  10    10111.00     9565.12    224.77 o 
   3  -2  10     1538.52     1507.48     47.48 o 
   4  -2  10     4455.28     4517.17    187.11 o 
   5  -2  10      231.13      263.22     48.69 o 
   6  -2  10      693.80      709.78     58.09 o 
   7  -2  10      718.83      803.54    108.10 o 
  -7  -1  10     3877.74     3974.02    177.34 o 
  -6  -1  10     2094.91     2188.39    101.20 o 
  -5  -1  10     9631.27     9789.87    322.87 o 
  -4  -1  10     2310.17     2391.16     71.96 o 
  -3  -1  10     1844.90     1881.43     59.00 o 
  -2  -1  10       18.10       16.64      7.70 o 
  -1  -1  10      118.53      114.14     10.95 o 
   0  -1  10     1831.99     1832.99     44.31 o 
   1  -1  10     1629.69     1651.52     36.18 o 
   2  -1  10     8601.38     8415.92    195.49 o 
   3  -1  10     2227.24     2205.57     91.51 o 
   4  -1  10     6023.52     5781.86     93.44 o 
   5  -1  10     3847.83     3800.74    162.03 o 
   6  -1  10     2175.35     2332.87    116.41 o 
   7  -1  10      420.21      504.31     75.80 o 
  -7   0  10     2959.25     3189.87    360.45 o 
  -6   0  10      508.71      555.58     54.87 o 
  -5   0  10    10787.24    11080.69    393.76 o 
  -4   0  10     2374.33     2510.07     86.91 o 
  -3   0  10    11487.51    11951.76    382.47 o 
  -2   0  10     1756.52     1767.45     53.08 o 
  -1   0  10    11340.97    11427.97    322.90 o 
   0   0  10      387.01      409.43     13.44 o 
   1   0  10     1161.36     1160.50     27.98 o 
   2   0  10     2232.34     2121.28     43.33 o 
   3   0  10       14.03       18.42      6.62 o 
   4   0  10    11632.83    11647.80    247.23 o 
   5   0  10      443.42      420.71     19.57 o 
   6   0  10     5745.04     5679.38    303.80 o 
   7   0  10     1403.79     1512.99    121.52 o 
   8   0  10     2174.37     2164.74    119.15 o 
  -7   1  10       59.16       53.52     12.51 o 
  -6   1  10       40.31       52.30     13.06 o 
  -5   1  10     1519.24     1612.96     62.65 o 
  -4   1  10     2005.37     2050.76     75.50 o 
  -3   1  10     9091.67     9112.04    252.62 o 
  -2   1  10     3812.49     3882.87    107.53 o 
  -1   1  10    14237.41    14313.27    429.41 o 
   0   1  10     5089.91     5104.52    125.88 o 
   1   1  10    10025.24    10126.52    254.47 o 
   2   1  10     2961.35     2941.55     62.35 o 
   3   1  10       28.22       26.90      4.59 o 
   4   1  10       96.90       99.00      6.74 o 
   5   1  10       95.05       98.81      8.96 o 
   6   1  10     2504.52     2428.68     38.86 o 
   7   1  10      552.67      608.26     64.30 o 
   8   1  10     2171.37     2160.73    109.57 o 
  -7   2  10      338.64      337.79     33.03 o 
  -6   2  10     3507.67     3534.99    128.82 o 
  -5   2  10       28.88       39.07     10.49 o 
  -4   2  10     1142.35     1177.79     42.38 o 
  -3   2  10     2597.26     2721.36     76.16 o 
  -2   2  10       54.44       61.70      7.14 o 
  -1   2  10    13721.53    13929.01    408.93 o 
   0   2  10     4115.83     4427.61    104.09 o 
   1   2  10    20838.80    21209.01    710.63 o 
   2   2  10     2577.59     2568.24     53.88 o 
   3   2  10     8948.28     8446.42    254.43 o 
   4   2  10       22.39       29.21      4.40 o 
   5   2  10     3312.57     3334.13    104.10 o 
   6   2  10      111.28      115.38      6.13 o 
   7   2  10       92.41      100.70     10.73 o 
   8   2  10     1256.73     1310.43     97.37 o 
  -7   3  10     1262.69     1296.59     55.55 o 
  -6   3  10     6097.46     6738.73    450.52 o 
  -5   3  10     2080.73     2109.98     80.34 o 
  -4   3  10     3881.58     3978.44    121.65 o 
  -3   3  10      664.31      660.47     23.06 o 
  -2   3  10     1877.75     1868.12     57.21 o 
  -1   3  10     2016.67     2081.90     67.77 o 
   0   3  10      640.97      607.13     24.88 o 
   1   3  10     5382.25     5305.26    132.80 o 
   2   3  10     5187.85     5193.05    126.13 o 
   3   3  10     5310.01     4911.84    186.52 o 
   4   3  10     5819.42     5662.06    113.98 o 
   5   3  10     6542.20     6376.98    162.75 o 
   6   3  10     3026.39     3076.88     78.69 o 
   7   3  10      692.55      710.90     19.53 o 
   8   3  10       73.56       73.02     21.61 o 
  -6   4  10     4406.18     4319.64    130.61 o 
  -5   4  10     1911.23     2251.21    213.24 o 
  -4   4  10     9053.16     9098.34    295.70 o 
  -3   4  10      541.59      541.31     32.19 o 
  -2   4  10    11555.77    11622.57    340.74 o 
  -1   4  10      127.89      134.90     11.00 o 
   0   4  10    10189.78    10429.56    295.50 o 
   1   4  10     2559.01     2451.85    180.79 o 
   2   4  10      168.45      194.46     11.78 o 
   3   4  10     7747.09     7443.44    270.20 o 
   4   4  10      341.70      329.28     12.46 o 
   5   4  10     9293.32     9081.43    204.00 o 
   6   4  10     3106.17     3162.63     62.13 o 
   7   4  10     4227.20     4353.72    102.09 o 
   8   4  10      665.26      705.47     25.68 o 
  -6   5  10      224.26      234.46     27.27 o 
  -5   5  10      278.59      270.47     30.96 o 
  -4   5  10     4199.85     4226.24    109.62 o 
  -3   5  10     2305.42     2155.76     68.76 o 
  -2   5  10     8641.72     8571.44    266.81 o 
  -1   5  10     4735.62     4779.07    126.28 o 
   0   5  10     9108.47     8997.84    253.80 o 
   1   5  10     3590.14     3463.95     95.07 o 
   2   5  10     2403.36     2293.24     90.27 o 
   3   5  10      266.85      290.53     23.37 o 
   4   5  10      908.27      863.81     18.47 o 
   5   5  10     3650.13     3468.16     67.98 o 
   6   5  10     1496.68     1499.60     32.46 o 
   7   5  10     1785.54     1879.07     68.58 o 
   8   5  10     1459.31     1531.61     41.82 o 
  -6   6  10      279.43      297.80     22.69 o 
  -5   6  10     1215.55     1179.84     49.62 o 
  -4   6  10      337.42      400.56     41.25 o 
  -3   6  10       24.24       35.84      6.56 o 
  -2   6  10     4452.55     4570.80    132.21 o 
  -1   6  10      366.19      359.06     19.31 o 
   0   6  10    12343.17    12079.02    619.85 o 
   1   6  10     1328.12     1235.96     45.60 o 
   2   6  10    17387.13    16169.79    713.97 o 
   3   6  10      972.86      900.99     31.91 o 
   4   6  10     6599.18     6221.80    132.15 o 
   5   6  10      162.98      171.60     10.03 o 
   6   6  10      679.27      700.19     18.55 o 
   7   6  10      788.10      831.49     29.27 o 
   8   6  10       50.31       49.08      6.12 o 
  -5   7  10     3294.29     3266.47    114.40 o 
  -4   7  10      554.23      597.34     25.83 o 
  -3   7  10     3692.09     3518.25     99.59 o 
  -2   7  10       14.77       21.52      6.92 o 
  -1   7  10      116.29      133.94     18.56 o 
   0   7  10      966.64      990.80     70.95 o 
   1   7  10     3929.23     3538.03    122.63 o 
   2   7  10     3360.20     3133.10    108.10 o 
   3   7  10     4158.22     3909.40     84.47 o 
   4   7  10     8389.08     7958.29    171.27 o 
   5   7  10     3032.50     2904.15     57.70 o 
   6   7  10     2270.71     2246.85     47.95 o 
   7   7  10      579.40      593.09     21.17 o 
   8   7  10      637.81      726.23     81.89 o 
  -5   8  10     4164.55     4301.41    137.89 o 
  -4   8  10      802.98      762.30     35.24 o 
  -3   8  10     7425.76     7454.65    202.24 o 
  -2   8  10      494.84      484.89     22.25 o 
  -1   8  10     8325.56     8802.52    492.80 o 
   0   8  10      413.29      378.11     39.80 o 
   1   8  10      396.46      353.61     36.81 o 
   2   8  10     1365.25     1269.36     72.80 o 
   3   8  10       11.56        9.26      6.72 o 
   4   8  10     6104.66     5917.29    124.91 o 
   5   8  10      865.68      835.65     29.34 o 
   6   8  10     5766.60     6180.20    403.11 o 
   7   8  10     1527.95     1531.49     52.37 o 
   8   8  10     3197.71     3429.22    184.63 o 
  -4   9  10      374.06      395.03     28.24 o 
  -3   9  10     2266.08     2354.01     73.75 o 
  -2   9  10     2779.88     2703.14     89.50 o 
  -1   9  10     7700.57     7662.08    418.04 o 
   0   9  10     2195.92     2062.15     52.75 o 
   1   9  10     4312.12     4132.71     93.01 o 
   2   9  10      188.04      199.00      6.93 o 
   3   9  10     1344.60     1201.21     44.77 o 
   4   9  10       15.38       14.68      6.90 o 
   5   9  10      671.08      630.47     40.33 o 
   6   9  10     1184.88     1157.51     54.05 o 
   7   9  10     1876.01     1866.77    110.03 o 
   8   9  10     2661.41     2927.30    356.35 o 
  -3  10  10     1060.54     1086.93     51.82 o 
  -2  10  10       24.66       27.98     11.36 o 
  -1  10  10     3783.36     3460.22     98.50 o 
   0  10  10     1158.11     1085.76     36.33 o 
   1  10  10     8677.35     8532.71    234.74 o 
   2  10  10     1169.96     1125.26     40.81 o 
   3  10  10     8387.32     7996.76    283.81 o 
   4  10  10       20.89       17.96      8.02 o 
   5  10  10     1642.52     1573.60     62.20 o 
   6  10  10      119.68      125.95     17.86 o 
   7  10  10        7.87       31.79     11.83 o 
   8  10  10      888.27      878.62     45.58 o 
  -3  11  10      349.46      358.17     35.98 o 
  -2  11  10      346.89      335.40     19.21 o 
  -1  11  10      221.26      197.91     19.16 o 
   0  11  10      280.40      294.94     18.05 o 
   1  11  10     1358.23     1219.68     36.79 o 
   2  11  10     1890.84     1785.16     80.67 o 
   3  11  10     5315.17     5249.63    182.57 o 
   4  11  10     2554.89     2423.00    109.61 o 
   5  11  10     3150.76     3132.44    182.87 o 
   6  11  10      863.50      924.47     41.02 o 
   7  11  10     1055.99     1113.07     57.07 o 
  -2  12  10     2989.04     2987.83    105.61 o 
  -1  12  10       64.84       49.22     11.45 o 
   0  12  10     1754.02     1753.55    144.06 o 
   1  12  10      123.11      127.25     22.09 o 
   2  12  10      746.30      780.67     48.44 o 
   3  12  10     3327.50     3165.00    121.65 o 
   4  12  10      960.68      978.57     68.91 o 
   5  12  10     3648.45     3702.06    142.13 o 
   6  12  10      572.83      622.37     55.73 o 
   0  13  10     2274.29     2204.08     84.03 o 
   1  13  10     1273.85     1311.70     70.64 o 
   2  13  10     1045.29     1051.11     60.08 o 
   3  13  10       77.13       86.23     20.66 o 
   4  13  10       35.16       43.95     17.00 o 
   5  13  10      424.07      463.72     33.87 o 
   6  13  10      311.85      301.20     27.98 o 
   2  14  10     3445.93     3690.98    182.67 o 
   3  14  10      733.10      787.47     71.37 o 
   4  14  10     2134.68     2118.14    127.88 o 
  -4 -10  11     1465.23     1452.60     74.71 o 
  -3 -10  11     2961.74     2871.54     94.95 o 
  -2 -10  11     1223.18     1120.04     53.90 o 
  -1 -10  11     1483.48     1383.81    101.79 o 
   0 -10  11        3.45       -0.62      6.57 o 
   1 -10  11        5.62        7.42     18.18 o 
  -5  -9  11      656.05      610.24     41.13 o 
  -4  -9  11     3193.28     3015.09    105.21 o 
  -3  -9  11     1133.62     1111.42     44.02 o 
  -2  -9  11     4045.95     3812.99    109.71 o 
  -1  -9  11     1904.56     1733.32     61.76 o 
   0  -9  11     1499.55     1382.60    145.83 o 
   1  -9  11     1002.48     1204.28     97.45 o 
   2  -9  11      953.18     1059.63    144.87 o 
  -6  -8  11     1342.87     1352.84     88.82 o 
  -5  -8  11       13.19       23.37     16.25 o 
  -4  -8  11       22.18       14.98     12.29 o 
  -3  -8  11      627.93      618.66     37.66 o 
  -2  -8  11     1316.20     1253.27     48.95 o 
  -1  -8  11     3174.79     3066.61     87.98 o 
   0  -8  11     1412.02     1322.78    114.08 o 
   1  -8  11     2998.32     2554.93    636.18 o 
   2  -8  11     2363.11     2729.60    167.10 o 
   3  -8  11     1997.37     2248.61    159.32 o 
  -6  -7  11     1679.03     1704.96     98.54 o 
  -5  -7  11     3245.57     3179.82    135.80 o 
  -4  -7  11     1126.45     1123.65     59.50 o 
  -3  -7  11     1699.68     1656.44     66.13 o 
  -2  -7  11       89.88       92.98     13.71 o 
  -1  -7  11      203.74      211.69     16.19 o 
   0  -7  11      457.28      474.67     19.06 o 
   1  -7  11     1404.34     1300.40    102.69 o 
   2  -7  11     3349.69     3860.55    285.55 o 
   3  -7  11     2372.39     2649.48    163.79 o 
   4  -7  11     1736.15     2039.71    217.06 o 
  -6  -6  11     3534.07     3717.17    168.42 o 
  -5  -6  11     1215.07     1181.13     56.04 o 
  -4  -6  11     4152.47     4149.06    148.95 o 
  -3  -6  11     4138.56     3999.57    116.52 o 
  -2  -6  11     4306.73     4121.16    122.80 o 
  -1  -6  11      645.89      631.19     25.67 o 
   0  -6  11      244.93      224.13     12.63 o 
   1  -6  11       93.21      105.52     11.41 o 
   2  -6  11      207.36      205.18     23.97 o 
   3  -6  11     1363.29     1602.91    159.69 o 
   4  -6  11     1033.67     1209.15    101.63 o 
   5  -6  11     2373.06     2911.38    278.69 o 
  -7  -5  11       99.76       89.57     23.21 o 
  -6  -5  11       74.88       79.61     18.89 o 
  -5  -5  11     1186.51     1131.15     44.80 o 
  -4  -5  11      762.63      755.54     45.01 o 
  -3  -5  11     5412.02     5311.26    142.53 o 
  -2  -5  11     4884.90     4866.43    130.19 o 
  -1  -5  11     5673.69     5332.80    127.68 o 
   0  -5  11     3328.54     3177.65     76.65 o 
   1  -5  11     3442.06     3224.07     69.04 o 
   2  -5  11       80.45       70.87      5.14 o 
   3  -5  11       91.38      125.45     46.20 o 
   4  -5  11      126.03      170.54     36.12 o 
   5  -5  11      157.52      209.31     69.16 o 
  -7  -4  11     2030.31     2090.16    102.33 o 
  -6  -4  11      361.13      392.92     31.00 o 
  -5  -4  11      438.50      457.94     40.01 o 
  -4  -4  11       62.14       49.43      9.31 o 
  -3  -4  11      472.96      457.46     23.24 o 
  -2  -4  11     3951.37     4027.16     97.54 o 
  -1  -4  11     1152.29     1167.49     31.14 o 
   0  -4  11     8581.16     8352.79    221.11 o 
   1  -4  11     3711.18     3474.10     74.81 o 
   2  -4  11     3159.17     3080.30    171.71 o 
   3  -4  11     2153.84     2578.32    189.45 o 
   4  -4  11     1346.66     1507.71     95.98 o 
   5  -4  11      128.51      165.36     35.68 o 
   6  -4  11       28.57       14.94     32.36 o 
  -7  -3  11     2125.08     2173.18     97.11 o 
  -6  -3  11     3826.42     4052.43    150.63 o 
  -5  -3  11     1825.29     1851.67     71.33 o 
  -4  -3  11     3259.46     3312.90    117.90 o 
  -3  -3  11       46.57       49.95      9.32 o 
  -2  -3  11      164.93      183.58     17.72 o 
  -1  -3  11      260.81      276.04     34.14 o 
   0  -3  11      240.93      266.16     13.53 o 
   1  -3  11     2217.57     2132.20     42.11 o 
   2  -3  11     4343.20     4096.20     98.29 o 
   3  -3  11     5915.25     5477.12    501.36 o 
   4  -3  11     3902.82     4310.21    263.04 o 
   5  -3  11     1549.53     1695.40    104.86 o 
   6  -3  11      759.33      846.27    115.88 o 
  -7  -2  11     1813.46     1904.04    118.96 o 
  -6  -2  11     1397.08     1440.97     65.23 o 
  -5  -2  11     3195.27     3538.60    139.77 o 
  -4  -2  11     5695.48     5698.44    172.68 o 
  -3  -2  11     5761.78     5775.23    177.89 o 
  -2  -2  11     1445.56     1472.88     50.77 o 
  -1  -2  11     1950.46     1967.63     55.78 o 
   0  -2  11      919.72      883.65     37.34 o 
   1  -2  11       75.35       80.91      7.22 o 
   2  -2  11     1213.37     1200.71     61.90 o 
   3  -2  11     1708.08     1706.94     76.25 o 
   4  -2  11     4490.82     5023.48    277.96 o 
   5  -2  11     1046.90     1225.07    111.58 o 
   6  -2  11     3069.04     3371.59    243.79 o 
   7  -2  11     1350.42     1406.01    152.06 o 
  -7  -1  11       67.44       86.02     28.58 o 
  -6  -1  11       79.35      111.08     25.61 o 
  -5  -1  11      702.76      732.89     49.15 o 
  -4  -1  11     5416.68     5437.87    163.58 o 
  -3  -1  11     3434.44     3421.74    127.19 o 
  -2  -1  11     6181.22     6376.80    174.12 o 
  -1  -1  11     4872.23     4756.38    192.37 o 
   0  -1  11     6079.87     6082.06    146.44 o 
   1  -1  11     1004.14      988.76     28.16 o 
   2  -1  11     3918.28     3735.08     74.16 o 
   3  -1  11       37.26       42.10      6.10 o 
   4  -1  11        6.05        8.10      1.88 o 
   5  -1  11      695.39      712.30     49.60 o 
   6  -1  11      942.10      958.30     65.88 o 
   7  -1  11     1937.24     2202.49    179.21 o 
  -7   0  11      931.49     1049.30    111.77 o 
  -6   0  11     1384.53     1456.81     72.16 o 
  -5   0  11       10.07       31.61     12.33 o 
  -4   0  11      284.75      266.15     31.58 o 
  -3   0  11     2034.33     2074.33     77.73 o 
  -2   0  11      958.01      939.03     31.17 o 
  -1   0  11     5583.21     5598.82    134.70 o 
   0   0  11     5915.67     5895.77    191.66 o 
   1   0  11     6504.75     6607.43    162.65 o 
   2   0  11     3250.16     3389.74     72.92 o 
   3   0  11     3447.52     3496.44     83.69 o 
   4   0  11      528.28      547.85     13.73 o 
   5   0  11     1164.46     1175.83     16.51 o 
   6   0  11        5.29       11.81     11.96 o 
   7   0  11      308.86      292.15     55.27 o 
  -7   1  11     2983.47     3143.58    140.28 o 
  -6   1  11     1750.11     1844.93    150.65 o 
  -5   1  11     5373.02     5533.24    186.41 o 
  -4   1  11     1520.10     1570.39     68.09 o 
  -3   1  11      968.82      962.52     35.31 o 
  -2   1  11      143.68      149.44     12.71 o 
  -1   1  11      117.77      135.12     14.02 o 
   0   1  11     2082.01     2079.37     53.51 o 
   1   1  11     3293.52     3212.74     77.35 o 
   2   1  11     5756.50     5675.53    128.60 o 
   3   1  11     2620.48     2615.07     57.77 o 
   4   1  11     3925.50     3898.14     73.89 o 
   5   1  11     2989.82     3025.63     53.70 o 
   6   1  11     3315.84     3352.70     56.03 o 
   7   1  11       66.41       91.30     31.61 o 
   8   1  11      128.36      115.40     23.91 o 
  -7   2  11     1195.98     1162.53     59.78 o 
  -6   2  11     1948.90     2149.84     93.69 o 
  -5   2  11     3037.79     3094.95    130.68 o 
  -4   2  11     5489.27     5444.69    168.52 o 
  -3   2  11     3628.83     3692.27    117.82 o 
  -2   2  11     4701.82     4690.84    126.70 o 
  -1   2  11     1155.00     1200.64     42.51 o 
   0   2  11      981.42     1022.98     35.10 o 
   1   2  11       12.69       16.45      4.58 o 
   2   2  11      292.73      303.97     21.38 o 
   3   2  11     3508.23     3300.61    133.57 o 
   4   2  11      795.32      750.65     16.78 o 
   5   2  11     5953.65     6047.43    127.03 o 
   6   2  11     1935.06     2006.31     48.79 o 
   7   2  11     2689.15     2724.46    114.75 o 
   8   2  11      801.20      944.73     84.98 o 
  -6   3  11        4.84        5.23      7.51 o 
  -5   3  11     1842.97     1983.63     94.71 o 
  -4   3  11     1973.21     2043.90     86.81 o 
  -3   3  11     4460.22     4559.91    147.10 o 
  -2   3  11     4000.81     4014.11    110.70 o 
  -1   3  11     9424.71     9577.00    265.03 o 
   0   3  11     3659.04     3415.09     86.07 o 
   1   3  11     7287.97     7398.24    202.45 o 
   2   3  11      437.58      459.72     15.81 o 
   3   3  11      462.08      489.27     24.08 o 
   4   3  11      467.43      439.94     16.77 o 
   5   3  11      295.36      300.51     16.59 o 
   6   3  11     2369.87     2401.80     49.39 o 
   7   3  11      905.21      927.27     23.32 o 
   8   3  11     1212.76     1313.05     62.46 o 
  -6   4  11      533.80      631.58     62.52 o 
  -5   4  11      662.21      640.30     64.42 o 
  -4   4  11      132.23      189.48     20.84 o 
  -3   4  11     1029.86     1072.77     35.88 o 
  -2   4  11     1438.64     1462.94     46.45 o 
  -1   4  11     2794.62     2867.77     71.17 o 
   0   4  11     9170.82     9366.99    255.64 o 
   1   4  11     4517.91     4501.15    113.03 o 
   2   4  11     7961.04     7648.84    290.94 o 
   3   4  11      726.57      685.64     33.66 o 
   4   4  11     2742.80     2604.87     54.88 o 
   5   4  11      321.14      312.62     11.44 o 
   6   4  11        2.59        2.62      5.59 o 
   7   4  11      218.01      246.88     13.57 o 
   8   4  11      269.64      334.04     24.44 o 
  -6   5  11     3379.19     3608.77    133.59 o 
  -5   5  11     3811.37     3625.30    205.83 o 
  -4   5  11      470.59      452.48     41.59 o 
  -3   5  11      481.30      478.23     35.66 o 
  -2   5  11      406.03      413.51     29.30 o 
  -1   5  11      839.84      871.76     39.42 o 
   0   5  11       99.35      111.25     22.06 o 
   1   5  11     7738.24     7708.13    303.13 o 
   2   5  11     1854.27     1802.74     77.71 o 
   3   5  11     6096.92     5925.85    201.15 o 
   4   5  11     4905.27     4790.17    114.29 o 
   5   5  11     5402.25     5234.84    113.57 o 
   6   5  11      901.12      915.05     26.17 o 
   7   5  11      675.69      707.98     23.60 o 
   8   5  11       49.46       57.54     12.64 o 
  -5   6  11     3460.33     3463.74    133.98 o 
  -4   6  11     2030.81     2107.15     69.29 o 
  -3   6  11     4820.63     4757.40    152.64 o 
  -2   6  11     1790.06     1757.21     62.94 o 
  -1   6  11     3420.49     3387.63    129.00 o 
   0   6  11      227.58      267.90     21.62 o 
   1   6  11        3.93        3.25      4.40 o 
   2   6  11     1536.83     1409.59     52.77 o 
   3   6  11      544.81      599.05     40.51 o 
   4   6  11     4253.18     4005.41     78.35 o 
   5   6  11     2676.24     2592.77     53.81 o 
   6   6  11     3725.75     3746.24     79.31 o 
   7   6  11     1560.69     1664.68     43.77 o 
   8   6  11     1685.60     1698.54     51.89 o 
  -5   7  11      892.56      897.61     39.46 o 
  -4   7  11     2066.61     2127.51     96.14 o 
  -3   7  11     2492.71     2753.00    192.94 o 
  -2   7  11     7887.58     7864.66    344.40 o 
  -1   7  11     5099.96     5080.66    204.65 o 
   0   7  11     2633.63     2747.72     83.12 o 
   1   7  11     1652.93     1534.85     84.26 o 
   2   7  11     2381.24     2266.40     82.38 o 
   3   7  11       42.44       43.44      6.57 o 
   4   7  11      197.13      188.12     10.16 o 
   5   7  11     2706.62     2648.01     58.60 o 
   6   7  11      688.73      722.92     35.07 o 
   7   7  11     2474.78     2629.49     63.30 o 
   8   7  11     1482.30     1571.12     72.50 o 
  -4   8  11        0.11       10.63      7.86 o 
  -3   8  11      716.01      736.19     38.18 o 
  -2   8  11     1153.39     1192.29     44.28 o 
  -1   8  11     4292.78     4212.11    130.10 o 
   0   8  11     4448.25     4262.87    164.37 o 
   1   8  11     6613.91     6344.62    245.75 o 
   2   8  11     1217.48     1254.01     54.51 o 
   3   8  11     6108.13     6030.92    151.30 o 
   4   8  11      865.54      847.60     23.87 o 
   5   8  11      495.27      477.93     14.30 o 
   6   8  11      179.60      222.40     11.55 o 
   7   8  11       18.07       21.37      8.41 o 
   8   8  11      780.87      822.08     43.46 o 
  -4   9  11      946.27     1038.07     44.97 o 
  -3   9  11     1456.83     1492.87     56.22 o 
  -2   9  11      138.24      188.70     19.24 o 
  -1   9  11      182.77      189.56     17.61 o 
   0   9  11     2624.75     2436.29     70.59 o 
   1   9  11     1498.21     1436.76     60.61 o 
   2   9  11     4911.72     4740.88    233.58 o 
   3   9  11     3479.13     3308.66     63.99 o 
   4   9  11     4959.11     4900.38    113.46 o 
   5   9  11     1521.25     1528.77     57.07 o 
   6   9  11     2397.71     2406.74     88.22 o 
   7   9  11      520.27      521.55     56.11 o 
   8   9  11      152.90      136.35     21.54 o 
  -3  10  11     1843.66     1800.70     86.20 o 
  -2  10  11     1249.21     1211.82     44.37 o 
  -1  10  11      979.32      894.62     42.86 o 
   0  10  11      838.62      793.11     28.95 o 
   1  10  11      505.76      514.90     18.19 o 
   2  10  11      345.86      310.42     18.71 o 
   3  10  11     1738.37     1709.34     59.43 o 
   4  10  11     1486.86     1506.03     52.45 o 
   5  10  11     3473.35     3355.83    133.77 o 
   6  10  11     2051.83     2174.08     72.14 o 
   7  10  11     2500.41     2486.30    129.79 o 
  -2  11  11     2768.34     2639.64     93.52 o 
  -1  11  11     4238.05     4008.90    120.73 o 
   0  11  11     1406.08     1339.36     42.70 o 
   1  11  11     2858.43     2743.38     66.56 o 
   2  11  11      255.07      188.66    124.02 o 
   3  11  11      509.68      510.93     30.62 o 
   4  11  11     1112.66     1094.48     46.15 o 
   5  11  11      470.48      540.98     35.73 o 
   6  11  11     1329.24     1403.53     56.61 o 
   7  11  11     1186.15     1250.68     61.06 o 
  -1  12  11     1292.61     1218.15     39.62 o 
   0  12  11     4765.24     4459.10    216.77 o 
   1  12  11     1425.51     1314.77     85.87 o 
   2  12  11     4409.35     4403.63    170.50 o 
   3  12  11     1542.44     1624.36     78.36 o 
   4  12  11      750.61      766.15     40.65 o 
   5  12  11        3.46       12.76     15.78 o 
   6  12  11        5.14       12.76     11.91 o 
   0  13  11      745.08      738.80     64.54 o 
   1  13  11     1563.58     1547.83     81.46 o 
   2  13  11     1486.77     1518.17     99.19 o 
   3  13  11     3997.21     4081.87    194.70 o 
   4  13  11     2141.95     2148.44     99.57 o 
   5  13  11     2414.63     2580.33    115.64 o 
  -4  -9  12      654.15      623.42     31.37 o 
  -3  -9  12      182.59      175.94     28.61 o 
  -2  -9  12      217.73      214.63     20.50 o 
  -1  -9  12      393.91      397.69     24.32 o 
   0  -9  12      337.63      308.11     39.32 o 
   1  -9  12     1473.11     1696.23    127.20 o 
  -5  -8  12      742.63      777.84     58.29 o 
  -4  -8  12     5340.60     5188.73    195.88 o 
  -3  -8  12      488.49      498.29     27.52 o 
  -2  -8  12     3804.81     3677.80    118.52 o 
  -1  -8  12       89.23       77.40      9.20 o 
   0  -8  12      690.86      634.11     25.06 o 
   1  -8  12      271.48      386.09     54.02 o 
   2  -8  12       24.64       -9.79     30.91 o 
  -5  -7  12      699.95      712.58     44.00 o 
  -4  -7  12     2033.47     1918.20     73.30 o 
  -3  -7  12     2458.88     2400.43     90.71 o 
  -2  -7  12     4406.35     4162.59    130.28 o 
  -1  -7  12      967.81      915.85     25.24 o 
   0  -7  12     2812.63     2480.63     58.72 o 
   1  -7  12      379.83      340.25     52.26 o 
   2  -7  12      892.73     1046.39     91.12 o 
   3  -7  12        5.27       25.07     37.37 o 
  -6  -6  12       37.45       39.14     14.80 o 
  -5  -6  12     1084.86     1145.40     65.03 o 
  -4  -6  12      320.56      312.07     23.89 o 
  -3  -6  12        4.81       -0.95     11.34 o 
  -2  -6  12     6384.15     6243.54    179.15 o 
  -1  -6  12     1210.94     1129.09     33.64 o 
   0  -6  12     4394.39     4017.09    102.25 o 
   1  -6  12      581.03      555.05     16.85 o 
   2  -6  12     4637.77     5315.77    361.14 o 
   3  -6  12      327.26      409.44     55.25 o 
   4  -6  12     1448.97     1781.75    204.93 o 
  -6  -5  12     1267.79     1344.96     67.74 o 
  -5  -5  12     3745.02     3776.85    157.60 o 
  -4  -5  12      753.90      771.49     38.67 o 
  -3  -5  12      748.29      702.85     38.59 o 
  -2  -5  12       54.98       64.16      9.65 o 
  -1  -5  12      191.13      183.97     11.60 o 
   0  -5  12     1126.65     1035.18     27.14 o 
   1  -5  12     2293.08     2083.24     79.85 o 
   2  -5  12     2879.08     2674.06    221.49 o 
   3  -5  12     1402.36     1631.58    109.80 o 
   4  -5  12     2756.05     3160.34    274.18 o 
   5  -5  12      509.69      457.47     66.04 o 
  -6  -4  12      818.78      858.47     60.53 o 
  -5  -4  12     6967.18     7124.61    273.07 o 
  -4  -4  12      505.98      532.82     39.65 o 
  -3  -4  12     9457.58     9414.29    279.76 o 
  -2  -4  12      243.21      261.48     15.97 o 
  -1  -4  12     4249.01     4080.34    128.21 o 
   0  -4  12      156.56      196.41     10.01 o 
   1  -4  12       67.47       70.67      7.08 o 
   2  -4  12     1762.95     1648.97    101.54 o 
   3  -4  12      590.20      605.33     56.74 o 
   4  -4  12     2979.31     3364.18    255.37 o 
   5  -4  12      856.43      958.26    130.63 o 
  -7  -3  12       41.29       42.44     43.07 o 
  -6  -3  12      200.81      201.38     28.04 o 
  -5  -3  12     2347.95     2329.00     89.03 o 
  -4  -3  12     1920.64     1920.04     67.89 o 
  -3  -3  12     7267.50     7140.23    232.15 o 
  -2  -3  12     1614.25     1625.96     57.59 o 
  -1  -3  12     7820.54     7771.09    222.36 o 
   0  -3  12     2940.71     2898.22     67.63 o 
   1  -3  12     3298.59     3113.68     71.24 o 
   2  -3  12      114.38      120.93      7.01 o 
   3  -3  12        3.18        3.66      5.42 o 
   4  -3  12      608.54      622.58     87.21 o 
   5  -3  12      101.63      100.26     45.94 o 
   6  -3  12      620.16      717.89     72.81 o 
  -7  -2  12      343.15      358.61     41.47 o 
  -6  -2  12     1538.72     1562.59     64.29 o 
  -5  -2  12      366.24      424.18     41.27 o 
  -4  -2  12      259.71      290.94     22.85 o 
  -3  -2  12     4529.81     4521.69    129.17 o 
  -2  -2  12      849.68      843.67     35.99 o 
  -1  -2  12     9328.36     9294.79    366.04 o 
   0  -2  12      378.64      377.11     17.87 o 
   1  -2  12    11801.96    11726.33    331.29 o 
   2  -2  12     1451.48     1388.61     44.42 o 
   3  -2  12     5111.81     5042.98    260.11 o 
   4  -2  12       19.53       26.41     15.40 o 
   5  -2  12      669.71      746.09     62.61 o 
   6  -2  12      174.51      270.65     64.31 o 
  -7  -1  12     1576.27     1667.40    182.70 o 
  -6  -1  12     3482.45     3592.73    166.01 o 
  -5  -1  12     1646.48     1598.75     84.12 o 
  -4  -1  12     2331.27     2423.56    107.34 o 
  -3  -1  12      169.14      181.29     15.96 o 
  -2  -1  12       10.88       15.74      5.73 o 
  -1  -1  12      705.34      713.53     25.58 o 
   0  -1  12      788.46      772.02     42.25 o 
   1  -1  12     5711.29     5674.23    127.95 o 
   2  -1  12     1999.34     1980.84     39.53 o 
   3  -1  12     9803.39     9890.57    399.65 o 
   4  -1  12     2281.83     2192.33     39.67 o 
   5  -1  12     1947.07     2178.85    160.00 o 
   6  -1  12      865.23      892.57     66.94 o 
   7  -1  12      233.45      239.88     60.29 o 
  -7   0  12      399.50      624.42     83.78 o 
  -6   0  12     4925.21     5326.69    205.11 o 
  -5   0  12      600.82      640.82     41.76 o 
  -4   0  12    13744.88    13954.81    494.93 o 
  -3   0  12     1358.37     1358.13     53.61 o 
  -2   0  12     6654.00     6743.44    192.72 o 
  -1   0  12        4.84       10.61      6.16 o 
   0   0  12      850.98      854.98     41.13 o 
   1   0  12      879.44      852.09     26.38 o 
   2   0  12      315.10      275.54     15.13 o 
   3   0  12     5474.95     5592.24    197.97 o 
   4   0  12      191.63      222.30      8.63 o 
   5   0  12     6854.14     6624.44    118.45 o 
   6   0  12     1492.10     1469.59     81.81 o 
   7   0  12     2976.85     3090.04    214.09 o 
  -6   1  12      763.46      799.38     64.95 o 
  -5   1  12      605.31      598.61     36.74 o 
  -4   1  12     7189.01     7053.71    230.39 o 
  -3   1  12     4213.50     4204.13    114.05 o 
  -2   1  12     7175.89     7220.29    195.91 o 
  -1   1  12     3581.88     3500.35     92.86 o 
   0   1  12     7753.64     7763.21    235.08 o 
   1   1  12      899.49      841.62     31.48 o 
   2   1  12      887.26      891.41     26.13 o 
   3   1  12        7.41       18.12      5.28 o 
   4   1  12       21.04       16.05      3.96 o 
   5   1  12     1168.57     1163.18     24.92 o 
   6   1  12     1575.13     1581.56     77.70 o 
   7   1  12     2556.19     2533.26    168.59 o 
  -6   2  12       14.95       28.40     15.55 o 
  -5   2  12     1108.34     1181.45     56.06 o 
  -4   2  12     2729.02     2845.47    114.78 o 
  -3   2  12       61.43       52.17      9.01 o 
  -2   2  12     6113.37     6279.83    194.64 o 
  -1   2  12     1442.05     1510.25     45.28 o 
   0   2  12    16648.67    16685.11    529.73 o 
   1   2  12     3134.98     3071.93     84.48 o 
   2   2  12     8044.23     8291.15    225.35 o 
   3   2  12       50.55       54.89      6.10 o 
   4   2  12     2831.84     2876.29     57.09 o 
   5   2  12       11.43       16.40      4.36 o 
   6   2  12       87.00       65.38     11.78 o 
   7   2  12     1520.01     1510.76     71.10 o 
  -6   3  12     2036.37     2004.18     90.73 o 
  -5   3  12     4178.84     4341.47    245.56 o 
  -4   3  12       83.91       83.05     20.47 o 
  -3   3  12     1179.54     1108.13     37.99 o 
  -2   3  12      348.11      374.60     27.32 o 
  -1   3  12       75.19       82.91     10.32 o 
   0   3  12     5499.15     5550.49    148.85 o 
   1   3  12     2777.96     2791.34     70.45 o 
   2   3  12     6443.66     6379.04    173.33 o 
   3   3  12     6069.17     5988.41    211.78 o 
   4   3  12     4731.83     4433.16    119.47 o 
   5   3  12     2207.87     2274.83     48.86 o 
   6   3  12     1207.47     1273.97     37.72 o 
   7   3  12      307.74      307.89     37.47 o 
   8   3  12      139.26      131.36     19.37 o 
  -6   4  12      734.76      735.30     45.17 o 
  -5   4  12     6132.39     6590.46    402.05 o 
  -4   4  12     1344.63     1378.59     73.69 o 
  -3   4  12     5594.74     5581.07    195.64 o 
  -2   4  12      492.97      500.21     25.51 o 
  -1   4  12     5985.40     6065.35    172.63 o 
   0   4  12      682.76      719.08     48.94 o 
   1   4  12      876.11      868.95     25.40 o 
   2   4  12     8221.43     8099.33    223.03 o 
   3   4  12      191.58      201.87     12.38 o 
   4   4  12     7762.49     7531.07    207.70 o 
   5   4  12     2181.25     2211.00     46.49 o 
   6   4  12     4436.12     4432.82     92.54 o 
   7   4  12      812.92      840.08     23.61 o 
   8   4  12     1485.04     1505.34     66.90 o 
  -5   5  12     1686.05     1714.97     78.44 o 
  -4   5  12     1598.08     1662.80     61.26 o 
  -3   5  12     4675.09     4675.10    172.50 o 
  -2   5  12     4770.68     4678.96    142.63 o 
  -1   5  12     8462.62     8593.46    277.22 o 
   0   5  12     1667.26     1654.90     64.72 o 
   1   5  12     3679.81     3728.44     95.97 o 
   2   5  12      127.50      112.85     19.60 o 
   3   5  12      179.25      196.59     14.33 o 
   4   5  12     1479.68     1364.96     26.84 o 
   5   5  12     1086.43     1085.02     29.97 o 
   6   5  12     2321.26     2356.24     55.67 o 
   7   5  12     1349.47     1371.70     37.36 o 
   8   5  12     1799.79     1889.99     56.58 o 
  -5   6  12      325.56      315.96     20.30 o 
  -4   6  12      248.51      271.02     22.48 o 
  -3   6  12     2614.20     2702.84     87.01 o 
  -2   6  12     1618.71     1534.44     51.55 o 
  -1   6  12     6320.53     6252.92    240.82 o 
   0   6  12     2121.80     2109.00     77.87 o 
   1   6  12     9958.27    10084.72    325.95 o 
   2   6  12     1112.43     1062.35     45.09 o 
   3   6  12     4805.30     4640.37    193.80 o 
   4   6  12        7.48       13.85      5.59 o 
   5   6  12     2451.98     2303.45     46.26 o 
   6   6  12     1531.50     1483.15     39.41 o 
   7   6  12       15.51       13.53      4.85 o 
   8   6  12     2431.87     2532.10     83.17 o 
  -5   7  12      597.50      635.36     37.17 o 
  -4   7  12     1660.44     1558.36     88.57 o 
  -3   7  12       38.16       48.61     10.46 o 
  -2   7  12      204.60      205.93     18.20 o 
  -1   7  12      892.72      888.08     41.50 o 
   0   7  12     1375.18     1274.06     57.97 o 
   1   7  12     3925.07     3699.80    172.19 o 
   2   7  12     3493.31     3265.43    120.86 o 
   3   7  12     4603.78     4477.40    198.92 o 
   4   7  12     5267.65     5184.26    113.35 o 
   5   7  12     3060.48     2930.55     63.18 o 
   6   7  12     1018.62     1016.02     27.83 o 
   7   7  12      132.47      118.72     11.45 o 
   8   7  12       12.48       23.75      9.07 o 
  -4   8  12     4063.72     4433.11    154.74 o 
  -3   8  12      311.18      294.15     25.45 o 
  -2   8  12     5504.21     5225.94    215.64 o 
  -1   8  12       30.87       31.27     15.65 o 
   0   8  12     2250.62     2279.82    143.50 o 
   1   8  12     2263.44     2133.27    123.25 o 
   2   8  12       13.33       16.35     10.24 o 
   3   8  12     3354.54     3158.00     80.67 o 
   4   8  12     1329.98     1269.05     35.00 o 
   5   8  12     6727.36     6457.03    143.16 o 
   6   8  12      695.45      730.71     23.75 o 
   7   8  12     3036.09     3180.39    112.27 o 
  -3   9  12     1579.46     1639.03     63.31 o 
  -2   9  12     4053.93     4014.06    167.42 o 
  -1   9  12     1781.38     1632.58     60.55 o 
   0   9  12     4448.76     4052.30    108.50 o 
   1   9  12      409.35      417.96     36.70 o 
   2   9  12     1121.99     1129.98     87.65 o 
   3   9  12        0.33        8.05     13.21 o 
   4   9  12      220.50      199.95      7.96 o 
   5   9  12     1373.94     1343.11     54.19 o 
   6   9  12     1471.46     1426.41     55.97 o 
   7   9  12     2240.05     2280.33     78.46 o 
  -3  10  12       17.75       13.58      8.83 o 
  -2  10  12     2160.50     2230.42     94.00 o 
  -1  10  12     1268.22     1222.03     52.64 o 
   0  10  12     7247.75     6860.73    211.16 o 
   1  10  12      753.76      764.44     26.03 o 
   2  10  12     6289.04     6276.55    153.82 o 
   3  10  12      123.45      149.35     17.14 o 
   4  10  12     2728.65     2574.07     91.09 o 
   5  10  12      417.10      393.21     37.44 o 
   6  10  12       87.66       97.02     14.89 o 
   7  10  12      493.05      483.49     31.60 o 
  -2  11  12      105.00       84.52     14.62 o 
  -1  11  12      339.78      343.79     23.87 o 
   0  11  12     1802.81     1692.25     53.64 o 
   1  11  12     1138.70     1189.42    114.71 o 
   2  11  12     2514.27     2300.63    122.34 o 
   3  11  12     3454.05     3405.39    217.92 o 
   4  11  12     2297.10     2223.45     91.59 o 
   5  11  12     1007.92     1041.16     46.53 o 
   6  11  12     1600.19     1686.52     73.92 o 
  -1  12  12     1257.31     1310.32     93.18 o 
   0  12  12       80.61       56.46     22.25 o 
   1  12  12      233.95      270.19     63.09 o 
   2  12  12     1572.77     1606.52     81.62 o 
   3  12  12       97.96       81.97     26.62 o 
   4  12  12     4480.34     4472.15    154.13 o 
   5  12  12      523.25      545.28     34.92 o 
   1  13  12     1185.50     1231.88     72.97 o 
   2  13  12      384.34      382.70     40.69 o 
   3  13  12        0.79        5.13     11.90 o 
   4  13  12      311.60      312.23     29.45 o 
  -2  -9  13     1490.87     1442.04     61.31 o 
  -1  -9  13     2115.45     1877.79     70.94 o 
  -4  -8  13      542.16      541.41     44.81 o 
  -3  -8  13      462.78      484.38     38.75 o 
  -2  -8  13     1992.73     1975.91     72.76 o 
  -1  -8  13     1486.22     1397.51     50.59 o 
   0  -8  13     2639.59     2526.45    209.88 o 
   1  -8  13     1594.98     1791.45    134.80 o 
  -5  -7  13     1080.46     1088.91     49.62 o 
  -4  -7  13      943.75      888.43     38.54 o 
  -3  -7  13        7.24        8.04     10.20 o 
  -2  -7  13        0.47       -6.02      6.02 o 
  -1  -7  13      872.31      834.84     40.72 o 
   0  -7  13     1194.04     1089.85     30.61 o 
   1  -7  13     2122.54     1807.03    468.00 o 
   2  -7  13     1534.83     1771.03    131.21 o 
   3  -7  13     1877.47     1986.40    156.17 o 
  -5  -6  13     3730.85     3758.22    125.66 o 
  -4  -6  13     2167.56     2103.79     79.22 o 
  -3  -6  13     2856.31     2839.89    107.16 o 
  -2  -6  13      670.37      643.16     32.44 o 
  -1  -6  13      266.76      267.18     24.57 o 
   0  -6  13      184.80      190.69     15.36 o 
   1  -6  13       22.76       25.17     12.77 o 
   2  -6  13      873.09     1036.00    136.99 o 
   3  -6  13      944.75     1125.93    101.03 o 
  -6  -5  13     1136.72     1182.63     85.21 o 
  -5  -5  13     1012.39     1017.02     53.77 o 
  -4  -5  13     2540.36     2445.70     78.72 o 
  -3  -5  13     2414.48     2410.61     93.03 o 
  -2  -5  13     5143.43     5018.20    144.81 o 
  -1  -5  13     2125.66     2055.24     56.24 o 
   0  -5  13     2664.33     2479.63     60.47 o 
   1  -5  13      240.43      226.75     11.93 o 
   2  -5  13      475.23      426.71    120.19 o 
   3  -5  13       31.21       40.06     37.90 o 
   4  -5  13      410.75      470.63     63.52 o 
  -6  -4  13      294.81      314.65     43.52 o 
  -5  -4  13       14.29       15.10     10.96 o 
  -4  -4  13       50.66       54.15     12.68 o 
  -3  -4  13     1407.68     1358.03     51.04 o 
  -2  -4  13     2095.77     2031.99     62.41 o 
  -1  -4  13     5620.84     5531.55    167.13 o 
   0  -4  13     2059.36     1943.53     48.11 o 
   1  -4  13     4662.90     4411.53    106.18 o 
   2  -4  13     1799.88     1635.95    103.65 o 
   3  -4  13     1010.95     1272.06    137.58 o 
   4  -4  13       66.49       59.91     26.42 o 
   5  -4  13       59.85       28.37     38.05 o 
  -6  -3  13     1277.60     1274.80     71.40 o 
  -5  -3  13     1594.18     1645.49     89.48 o 
  -4  -3  13      458.11      520.74     41.18 o 
  -3  -3  13      772.59      756.48     34.44 o 
  -2  -3  13      685.83      669.62     32.00 o 
  -1  -3  13       81.73       89.38     12.77 o 
   0  -3  13     2380.69     2387.78     65.13 o 
   1  -3  13     3089.17     3009.35     72.98 o 
   2  -3  13     4839.60     4523.80    198.92 o 
   3  -3  13     2519.18     2458.60    202.35 o 
   4  -3  13     1629.99     1944.12    175.56 o 
   5  -3  13     1023.81     1190.11     96.23 o 
  -6  -2  13     1831.63     1962.33    114.68 o 
  -5  -2  13     2346.77     2389.29    136.43 o 
  -4  -2  13     5442.74     5343.27    177.14 o 
  -3  -2  13     1640.62     1729.59     86.79 o 
  -2  -2  13     2403.28     2334.66     79.52 o 
  -1  -2  13      165.35      187.26     17.10 o 
   0  -2  13      202.41      176.48     13.85 o 
   1  -2  13      256.63      272.33     21.61 o 
   2  -2  13     1982.04     1884.05    130.79 o 
   3  -2  13     2549.10     2627.53    143.53 o 
   4  -2  13     1381.27     1535.28    137.04 o 
   5  -2  13     2581.24     2900.51    224.88 o 
   6  -2  13     1297.71     1462.72    105.20 o 
  -6  -1  13      329.10      341.26     33.16 o 
  -5  -1  13     2596.63     2580.39    180.98 o 
  -4  -1  13     2147.01     2142.62     80.71 o 
  -3  -1  13     6659.09     6663.73    327.65 o 
  -2  -1  13     2168.28     2133.69     76.80 o 
  -1  -1  13     4635.39     4546.99    127.88 o 
   0  -1  13     2225.40     2104.77     53.80 o 
   1  -1  13     1385.70     1403.00     39.55 o 
   2  -1  13       74.13       67.16      5.99 o 
   3  -1  13       83.82       81.94      9.06 o 
   4  -1  13      932.59      892.23     32.76 o 
   5  -1  13      669.15      701.73     57.97 o 
   6  -1  13     1794.08     1962.66    168.46 o 
  -6   0  13       54.09       57.53     20.41 o 
  -5   0  13      156.88      148.44     22.38 o 
  -4   0  13     1070.80     1129.13     64.63 o 
  -3   0  13      793.89      819.88     36.71 o 
  -2   0  13     4328.16     4313.99    144.85 o 
  -1   0  13     2050.16     2046.48     71.33 o 
   0   0  13     4708.91     4781.10    131.42 o 
   1   0  13     2493.87     2460.38     58.37 o 
   2   0  13     4658.19     4613.86    113.43 o 
   3   0  13     1636.04     1678.84     81.67 o 
   4   0  13      910.65      957.64     20.98 o 
   5   0  13        9.46       38.82     25.55 o 
   6   0  13      226.38      217.78     50.09 o 
   7   0  13      699.10      789.76     65.94 o 
  -6   1  13     2848.53     2995.75    298.14 o 
  -5   1  13      774.22      833.34     47.16 o 
  -4   1  13     1140.52     1151.44     52.46 o 
  -3   1  13       23.67       10.76      7.99 o 
  -2   1  13       34.43       35.99      9.23 o 
  -1   1  13      951.28     1002.69     38.23 o 
   0   1  13     1546.74     1518.90     42.83 o 
   1   1  13     5382.74     5336.59    135.19 o 
   2   1  13     3369.98     3263.49     70.46 o 
   3   1  13     4148.49     4123.35    134.19 o 
   4   1  13     3113.48     3182.26     83.80 o 
   5   1  13     1595.87     1744.79     33.44 o 
   6   1  13      458.79      478.09     39.77 o 
   7   1  13      223.41      179.48     28.70 o 
  -6   2  13     2107.07     2273.37    216.08 o 
  -5   2  13     3300.92     3557.15    176.67 o 
  -4   2  13     2571.26     2573.22     86.11 o 
  -3   2  13     3592.85     3746.42    121.99 o 
  -2   2  13     2060.87     2120.41     71.02 o 
  -1   2  13      811.49      842.08     37.13 o 
   0   2  13       46.67       51.01      8.51 o 
   1   2  13      101.08      135.39     13.44 o 
   2   2  13     2152.36     2134.06     58.83 o 
   3   2  13     1202.27     1192.46     46.21 o 
   4   2  13     3050.54     3012.60     84.44 o 
   5   2  13     1436.78     1539.33     40.12 o 
   6   2  13     3497.33     3398.51    138.22 o 
   7   2  13     1221.66     1248.42     65.30 o 
  -6   3  13      761.57      780.89     65.01 o 
  -5   3  13      718.71      718.77     67.08 o 
  -4   3  13     4240.98     4483.95    158.70 o 
  -3   3  13     3382.76     3317.46    100.80 o 
  -2   3  13     4934.42     5006.55    152.32 o 
  -1   3  13     3018.62     2990.89     87.26 o 
   0   3  13     5243.22     5331.75    138.24 o 
   1   3  13      655.31      701.65     31.41 o 
   2   3  13      740.23      748.29     30.13 o 
   3   3  13      837.75      820.46     28.30 o 
   4   3  13       46.71       51.45      7.17 o 
   5   3  13      997.38     1007.62     28.05 o 
   6   3  13     1092.94     1126.76     28.67 o 
   7   3  13     2281.08     2439.05    133.63 o 
  -5   4  13       17.12       20.55     17.99 o 
  -4   4  13      114.52      136.30     19.34 o 
  -3   4  13     2154.04     2283.88     83.46 o 
  -2   4  13     2077.88     2067.72     62.59 o 
  -1   4  13     4884.34     4863.89    158.32 o 
   0   4  13     4743.08     4799.08    126.10 o 
   1   4  13     5363.31     5664.63    158.47 o 
   2   4  13     1407.20     1444.86     42.65 o 
   3   4  13     1630.66     1716.16     71.29 o 
   4   4  13      616.36      552.89     42.85 o 
   5   4  13      227.44      237.45     11.38 o 
   6   4  13      302.19      307.93     13.15 o 
   7   4  13      309.28      311.56     14.11 o 
  -5   5  13     1531.08     1597.88     71.05 o 
  -4   5  13      859.76      866.06     65.24 o 
  -3   5  13       90.25       82.10     13.52 o 
  -2   5  13      686.13      706.81     35.72 o 
  -1   5  13      361.08      330.51     40.94 o 
   0   5  13     1933.94     1967.91     67.93 o 
   1   5  13     2305.85     2283.68    103.36 o 
   2   5  13     4664.26     4634.89    196.34 o 
   3   5  13     4902.14     4794.01    192.36 o 
   4   5  13     5177.56     4986.83    229.43 o 
   5   5  13      873.32      896.26     30.18 o 
   6   5  13     1311.81     1335.63     37.25 o 
   7   5  13        2.60        5.90      4.56 o 
  -5   6  13     2117.87     2106.90     79.99 o 
  -4   6  13     2624.57     2575.50    126.48 o 
  -3   6  13     1199.54     1188.77     55.54 o 
  -2   6  13     3061.57     2989.95     93.53 o 
  -1   6  13      454.55      531.29     76.19 o 
   0   6  13      122.48      119.33     19.96 o 
   1   6  13      595.81      548.58     49.93 o 
   2   6  13      840.52      787.15     37.73 o 
   3   6  13     2810.64     2722.40    125.92 o 
   4   6  13     2105.26     2111.72     45.66 o 
   5   6  13     5330.92     5176.60    122.39 o 
   6   6  13     1188.94     1209.09     35.42 o 
   7   6  13     1336.50     1451.32     38.38 o 
  -4   7  13     1839.92     1769.32     85.43 o 
  -3   7  13     3740.32     3672.30    125.24 o 
  -2   7  13     2496.95     2478.14    137.91 o 
  -1   7  13     5745.65     6024.54    295.29 o 
   0   7  13     1744.91     1747.85     79.45 o 
   1   7  13     1352.37     1396.24     63.48 o 
   2   7  13       43.95       45.02     19.81 o 
   3   7  13       20.12       16.24     14.95 o 
   4   7  13     1347.74     1334.88     38.06 o 
   5   7  13      790.77      760.95     23.12 o 
   6   7  13     1999.53     2098.99     46.37 o 
   7   7  13     1015.38     1036.28     30.85 o 
  -4   8  13      673.03      689.65     47.42 o 
  -3   8  13      505.88      542.16     36.58 o 
  -2   8  13     2163.33     2141.34     59.14 o 
  -1   8  13     3370.90     3428.91    200.39 o 
   0   8  13     5349.37     5164.32    287.78 o 
   1   8  13     2569.77     2507.19    109.61 o 
   2   8  13     3176.42     3196.24    169.48 o 
   3   8  13      728.20      766.78     65.82 o 
   4   8  13      795.92      781.11     24.01 o 
   5   8  13        3.35        3.84      4.14 o 
   6   8  13        7.58        8.42      5.80 o 
   7   8  13      984.84     1022.38     48.56 o 
  -3   9  13        2.06        4.07     10.37 o 
  -2   9  13      127.83      125.41     14.41 o 
  -1   9  13      857.51      814.58     28.42 o 
   0   9  13     1390.38     1279.41     75.85 o 
   1   9  13     3660.58     3431.19    206.81 o 
   2   9  13     2633.85     2536.92    115.34 o 
   3   9  13     4995.03     5090.80    128.53 o 
   4   9  13     1346.79     1222.89     73.28 o 
   5   9  13     3212.92     3356.40    131.60 o 
   6   9  13      387.42      425.55     37.96 o 
   7   9  13      230.83      176.87     29.31 o 
  -2  10  13     1128.30     1193.88     63.93 o 
  -1  10  13       54.44       61.36     32.20 o 
   0  10  13       47.41       45.30      7.09 o 
   1  10  13       29.47       17.37      6.28 o 
   2  10  13     1416.81      825.02    284.03 o 
   3  10  13      774.80      655.42    102.92 o 
   4  10  13     4115.61     4161.94    170.68 o 
   5  10  13     1581.24     1690.36     61.17 o 
   6  10  13     2700.10     2636.42     97.42 o 
  -1  11  13     1632.19     1588.86     61.91 o 
   0  11  13     1457.78     1369.77     52.88 o 
   1  11  13      325.57      392.11     70.31 o 
   2  11  13      772.20      840.02    101.09 o 
   3  11  13      412.19      432.65     47.92 o 
   4  11  13      127.33      133.40     29.13 o 
   5  11  13     2357.86     2327.13     96.87 o 
   6  11  13     1290.79     1359.74     80.51 o 
   0  12  13     1795.96     1595.82    108.72 o 
   1  12  13     3959.47     3834.22    273.45 o 
   2  12  13     1006.57     1066.92     65.18 o 
   3  12  13      971.88      949.81     59.50 o 
   4  12  13       40.07       34.62     20.98 o 
   5  12  13       24.98       20.56     11.51 o 
  -2  -8  14        8.87       29.65     17.46 o 
  -1  -8  14      727.58      677.70     26.91 o 
   0  -8  14      369.29      349.88     55.63 o 
  -4  -7  14     1087.25     1056.12     66.86 o 
  -3  -7  14     2536.45     2356.00     83.62 o 
  -2  -7  14     1115.52     1074.39     40.56 o 
  -1  -7  14     2491.59     2226.65     89.63 o 
   0  -7  14      462.16      419.17     30.83 o 
   1  -7  14      719.67      877.18    137.54 o 
   2  -7  14       17.09       24.23     40.19 o 
  -4  -6  14        4.30        4.61     11.66 o 
  -3  -6  14     2012.12     2007.78     72.28 o 
  -2  -6  14      640.30      649.86     29.46 o 
  -1  -6  14     4218.92     3990.65    102.45 o 
   0  -6  14      738.70      681.63     27.96 o 
   1  -6  14     4364.88     3886.15    706.74 o 
   2  -6  14      346.94      393.81     94.17 o 
   3  -6  14     1278.07     1508.46    197.92 o 
  -5  -5  14      477.87      526.68     50.63 o 
  -4  -5  14     1194.59     1179.06     56.69 o 
  -3  -5  14       31.79       38.42      9.27 o 
  -2  -5  14       30.16       29.77      7.28 o 
  -1  -5  14      918.93      876.88     31.21 o 
   0  -5  14     2047.62     1871.67     48.97 o 
   1  -5  14     2113.95     1857.62    101.90 o 
   2  -5  14     1651.95     2107.55    141.40 o 
   3  -5  14     1529.38     1863.22    211.48 o 
   4  -5  14      671.16      792.06     89.14 o 
  -5  -4  14     1021.84     1009.90     71.47 o 
  -4  -4  14     7140.26     7050.94    244.78 o 
  -3  -4  14      124.11      136.55     16.12 o 
  -2  -4  14     3486.89     3329.05    100.17 o 
  -1  -4  14      345.28      354.52     19.74 o 
   0  -4  14      211.28      193.89     11.60 o 
   1  -4  14     1062.03     1054.40     32.06 o 
   2  -4  14      117.79      122.73     30.55 o 
   3  -4  14     2233.92     2514.40    226.36 o 
   4  -4  14      895.48     1096.79     97.11 o 
  -5  -3  14     1145.24     1154.16     76.97 o 
  -4  -3  14     4001.74     3970.72    140.05 o 
  -3  -3  14     2298.97     2246.35     92.93 o 
  -2  -3  14     5918.32     5880.25    176.63 o 
  -1  -3  14     1422.96     1349.28     42.46 o 
   0  -3  14     2383.10     2222.68     57.66 o 
   1  -3  14      189.17      189.68     12.89 o 
   2  -3  14      287.49      281.97     16.93 o 
   3  -3  14      325.89      396.33     77.25 o 
   4  -3  14      128.97      146.40     34.35 o 
   5  -3  14     1035.91     1196.66    156.86 o 
  -5  -2  14       56.48       56.75     13.73 o 
  -4  -2  14     2603.42     2697.25    119.50 o 
  -3  -2  14      225.37      243.36     20.54 o 
  -2  -2  14     6220.77     6231.51    188.55 o 
  -1  -2  14      799.37      806.67     37.15 o 
   0  -2  14     8946.61     8869.35    264.46 o 
   1  -2  14      794.92      776.73     27.40 o 
   2  -2  14     4838.60     4590.64    121.83 o 
   3  -2  14      112.18       89.05     31.20 o 
   4  -2  14      818.19      890.66     70.99 o 
   5  -2  14      268.11      282.35     44.35 o 
  -6  -1  14      800.30      789.07     48.33 o 
  -5  -1  14     1319.84     1368.20     69.81 o 
  -4  -1  14       80.67       68.49     14.93 o 
  -3  -1  14      182.13      215.16     20.73 o 
  -2  -1  14      108.02      115.72     20.23 o 
  -1  -1  14     1334.63     1346.18     52.62 o 
   0  -1  14     2346.50     2299.99     88.35 o 
   1  -1  14     2710.29     2693.75     72.67 o 
   2  -1  14     7316.30     7026.12    220.47 o 
   3  -1  14     2314.80     2331.33    104.76 o 
   4  -1  14     2337.59     2551.91    190.86 o 
   5  -1  14      401.11      454.22     75.26 o 
   6  -1  14      452.66      466.19     52.27 o 
  -5   0  14     6604.61     6672.94    251.13 o 
  -4   0  14      667.38      667.77     52.44 o 
  -3   0  14     6265.37     6217.86    185.75 o 
  -2   0  14       58.53       43.66     10.20 o 
  -1   0  14     1720.13     1714.74     97.08 o 
   0   0  14      685.83      691.54     52.25 o 
   1   0  14       98.79      106.72     12.09 o 
   2   0  14     5033.41     5028.32    123.01 o 
   3   0  14      536.80      548.34     24.21 o 
   4   0  14     4127.90     4077.48    121.69 o 
   5   0  14     1220.96     1270.29     76.90 o 
   6   0  14     2391.19     2449.33    186.83 o 
  -5   1  14     3553.58     3576.91    129.24 o 
  -4   1  14     1423.79     1409.46     56.05 o 
  -3   1  14     7208.35     7364.51    278.78 o 
  -2   1  14     3442.65     3402.82    127.95 o 
  -1   1  14     4020.68     4099.18    132.24 o 
   0   1  14      782.45      803.69     24.83 o 
   1   1  14     1000.46     1004.08     36.57 o 
   2   1  14        3.80        5.21      5.42 o 
   3   1  14        2.97       10.45      4.46 o 
   4   1  14      961.68      936.16     32.41 o 
   5   1  14     1006.13     1080.32     90.81 o 
   6   1  14     2350.79     2546.72    169.56 o 
  -5   2  14     1295.34     1404.54     94.99 o 
  -4   2  14       11.88       25.51     12.47 o 
  -3   2  14     5606.85     5677.67    236.17 o 
  -2   2  14     1130.48     1164.96     47.43 o 
  -1   2  14     8769.43     8592.06    262.64 o 
   0   2  14     1366.44     1371.73     43.82 o 
   1   2  14     7336.77     7401.68    207.98 o 
   2   2  14      451.21      468.53     22.76 o 
   3   2  14     3781.81     3908.94    140.57 o 
   4   2  14        5.09       10.36      6.30 o 
   5   2  14      146.15      157.00     10.82 o 
   6   2  14     1266.79     1304.62     88.95 o 
   7   2  14      263.16      267.31     47.85 o 
  -5   3  14      544.94      608.25     52.17 o 
  -4   3  14      914.72      933.89     46.31 o 
  -3   3  14      202.98      266.14     33.43 o 
  -2   3  14      166.69      173.86     24.28 o 
  -1   3  14     2197.04     2074.88     91.82 o 
   0   3  14     1289.23     1279.73     52.57 o 
   1   3  14     7422.86     7450.24    229.33 o 
   2   3  14     3284.63     3208.85     94.50 o 
   3   3  14     4554.87     4528.17    148.66 o 
   4   3  14     2530.29     2599.33     96.67 o 
   5   3  14     1259.30     1268.57     34.07 o 
   6   3  14      413.72      452.37     17.35 o 
   7   3  14      134.41      150.74     31.88 o 
  -5   4  14     1157.85     1191.79     88.59 o 
  -4   4  14     5733.95     6260.22    280.59 o 
  -3   4  14      294.29      285.46     28.69 o 
  -2   4  14     2788.02     2747.02    113.65 o 
  -1   4  14      174.32      169.26     18.92 o 
   0   4  14      770.48      816.45     34.64 o 
   1   4  14     3790.45     3863.51    113.08 o 
   2   4  14      194.46      210.71     14.34 o 
   3   4  14     6291.93     6346.51    256.02 o 
   4   4  14     1839.64     1836.07     99.31 o 
   5   4  14     4025.25     4005.94     97.69 o 
   6   4  14      780.54      780.87     23.25 o 
   7   4  14     2050.13     2039.71    114.88 o 
  -4   5  14     3198.60     3325.99    164.03 o 
  -3   5  14     3561.84     3456.32    133.42 o 
  -2   5  14     3662.80     3627.07    146.91 o 
  -1   5  14     2816.55     2745.38     83.06 o 
   0   5  14     3202.77     3342.82    105.45 o 
   1   5  14      173.33      154.83     23.05 o 
   2   5  14      191.27      201.47     18.60 o 
   3   5  14     1776.71     1763.84     84.99 o 
   4   5  14      460.20      473.89     24.04 o 
   5   5  14     1941.50     1870.95     49.02 o 
   6   5  14     1076.06     1069.57     33.34 o 
   7   5  14     2001.43     2089.82     50.77 o 
  -4   6  14     1665.36     1714.34    107.15 o 
  -3   6  14      240.49      234.59     35.73 o 
  -2   6  14     5701.37     5753.37    202.20 o 
  -1   6  14     2431.98     2389.57     88.71 o 
   0   6  14     8025.87     8130.78    361.17 o 
   1   6  14      550.37      566.41     31.47 o 
   2   6  14     3630.34     3635.41    175.36 o 
   3   6  14      342.31      319.61     34.89 o 
   4   6  14      921.27      908.23     36.44 o 
   5   6  14      444.76      412.60     19.93 o 
   6   6  14       19.46       25.89      7.52 o 
   7   6  14     2234.11     2312.09     62.67 o 
  -4   7  14        4.99        3.57     10.18 o 
  -3   7  14      188.54      205.24     29.50 o 
  -2   7  14      538.54      533.16     46.00 o 
  -1   7  14      492.83      533.72     46.99 o 
   0   7  14     3631.78     3762.27    128.43 o 
   1   7  14     2014.76     1885.31    120.16 o 
   2   7  14     4373.04     4121.51    206.18 o 
   3   7  14     3541.66     3659.31    179.52 o 
   4   7  14     2899.54     2851.46     68.57 o 
   5   7  14     1362.75     1353.40     37.15 o 
   6   7  14      394.22      426.75     20.70 o 
   7   7  14        4.07        3.75      5.33 o 
  -3   8  14     3254.11     3313.97    111.07 o 
  -2   8  14       59.77       69.38     18.17 o 
  -1   8  14     1360.16     1369.53    104.81 o 
   0   8  14      832.49      826.30     59.40 o 
   1   8  14       15.67       37.22     24.58 o 
   2   8  14     3408.94     3470.76    192.87 o 
   3   8  14      935.64      903.01     75.50 o 
   4   8  14     5632.66     5612.19    141.19 o 
   5   8  14      718.70      709.61     33.21 o 
   6   8  14     3763.91     3839.20    135.44 o 
  -2   9  14      821.23      775.70     59.11 o 
  -1   9  14     2961.28     2749.76     79.43 o 
   0   9  14      465.38      484.63     75.40 o 
   1   9  14     2188.70     2125.20    111.03 o 
   2   9  14        7.63        2.87     15.86 o 
   3   9  14      460.77      452.84     21.94 o 
   4   9  14      611.20      628.10     31.83 o 
   5   9  14     1137.74     1127.28     62.57 o 
   6   9  14     2293.92     2396.14    100.16 o 
  -1  10  14     4012.73     4018.73    143.45 o 
   0  10  14      827.97      895.55     71.02 o 
   1  10  14     5068.89     2785.01   1210.10 o 
   2  10  14      522.96      569.97     77.71 o 
   3  10  14     2144.50     2098.45    107.81 o 
   4  10  14      107.89       94.18     18.53 o 
   5  10  14      242.00      270.45     26.09 o 
   6  10  14      846.20      851.04     45.32 o 
   0  11  14      911.43      794.54    110.20 o 
   1  11  14     2847.00     2561.95    142.86 o 
   2  11  14     1834.13     1703.01    105.35 o 
   3  11  14     2488.16     2559.80    111.69 o 
   4  11  14     1145.59     1173.27     54.59 o 
   5  11  14     1345.55     1406.46     70.48 o 
   1  12  14     1188.03     1138.13     88.99 o 
   2  12  14      140.96       45.27     60.67 o 
   3  12  14     1870.14     1966.81    123.06 o 
  -1  -7  15     1104.70     1072.78     46.42 o 
   0  -7  15     1891.23     1672.62    207.60 o 
  -3  -6  15      569.94      599.47     44.23 o 
  -2  -6  15      220.33      238.11     20.56 o 
  -1  -6  15        5.55       15.54      9.17 o 
   0  -6  15        0.98        1.03      6.90 o 
   1  -6  15     1167.67     1312.93    113.06 o 
   2  -6  15      298.51      379.73    101.35 o 
  -4  -5  15     2126.96     2099.07     87.42 o 
  -3  -5  15     2322.30     2254.94     83.47 o 
  -2  -5  15     1015.23     1059.09     42.52 o 
  -1  -5  15     2813.22     2643.43     87.68 o 
   0  -5  15      311.59      291.63     19.42 o 
   1  -5  15      473.38      389.19     40.03 o 
   2  -5  15        0.26      -25.51     25.51 o 
   3  -5  15      146.17      181.85     76.68 o 
  -4  -4  15     1212.45     1271.73     52.92 o 
  -3  -4  15     1340.30     1366.99     70.70 o 
  -2  -4  15     2279.64     2236.29     86.85 o 
  -1  -4  15     1944.97     1930.64     68.24 o 
   0  -4  15     3457.40     3337.01     97.35 o 
   1  -4  15     1808.09     1646.43     48.00 o 
   2  -4  15     1457.25     1813.63    190.29 o 
   3  -4  15      164.38      141.16     60.70 o 
  -5  -3  15      806.74      784.29     44.79 o 
  -4  -3  15       89.50       88.53     18.15 o 
  -3  -3  15       57.43       64.97     11.57 o 
  -2  -3  15       15.76       24.44      8.99 o 
  -1  -3  15     2859.49     2735.28     91.76 o 
   0  -3  15     1576.82     1627.02     54.20 o 
   1  -3  15     3249.53     3166.12     85.45 o 
   2  -3  15     1926.64     1777.07     78.24 o 
   3  -3  15     2062.26     2252.53    144.51 o 
   4  -3  15      806.04      959.64     87.99 o 
  -5  -2  15     2404.72     2343.56    124.17 o 
  -4  -2  15     1220.92     1231.80     67.44 o 
  -3  -2  15     2436.54     2527.42     90.73 o 
  -2  -2  15      439.82      444.68     46.12 o 
  -1  -2  15      188.60      188.67     15.18 o 
   0  -2  15      918.77      897.07     30.17 o 
   1  -2  15      333.17      357.20     19.38 o 
   2  -2  15     1627.13     1542.53     37.22 o 
   3  -2  15     1365.87     1423.65     99.75 o 
   4  -2  15     2191.58     2374.14    145.25 o 
   5  -2  15     1537.58     1894.04    192.94 o 
  -5  -1  15     1182.53     1230.28     86.23 o 
  -4  -1  15     2912.59     2904.41    134.51 o 
  -3  -1  15     2185.96     2276.06    100.57 o 
  -2  -1  15     5477.09     5434.47    187.60 o 
  -1  -1  15     1537.35     1505.73     61.06 o 
   0  -1  15     1050.45     1067.96     35.67 o 
   1  -1  15       52.03       54.29      9.90 o 
   2  -1  15       13.03       22.58      5.09 o 
   3  -1  15      577.71      553.35     49.67 o 
   4  -1  15      226.97      273.29     39.93 o 
   5  -1  15     1343.42     1444.39     97.62 o 
  -5   0  15      421.62      439.62     33.63 o 
  -4   0  15      394.81      376.34     35.58 o 
  -3   0  15     2071.17     2159.18     82.40 o 
  -2   0  15     2380.67     2335.67     80.96 o 
  -1   0  15     3391.38     3435.10     93.76 o 
   0   0  15     1844.15     1833.74     64.26 o 
   1   0  15     4455.19     4417.69    109.31 o 
   2   0  15      815.27      832.98     30.40 o 
   3   0  15     1203.48     1196.62     45.99 o 
   4   0  15       21.02       15.79     13.43 o 
   5   0  15       66.17       58.89     33.17 o 
  -5   1  15      733.62      827.39    146.79 o 
  -4   1  15        9.42       14.65     12.45 o 
  -3   1  15      139.32      143.76     26.22 o 
  -2   1  15      845.43      891.66     35.42 o 
  -1   1  15      492.50      508.21     34.17 o 
   0   1  15     2517.55     2414.40     64.32 o 
   1   1  15     3206.25     3139.45     83.92 o 
   2   1  15     5224.50     5175.12    136.11 o 
   3   1  15     2211.56     2295.22     85.13 o 
   4   1  15     1996.07     2143.99     52.64 o 
   5   1  15      307.93      287.93     33.31 o 
   6   1  15      142.30      140.75     26.35 o 
  -5   2  15     1920.82     2178.36    114.55 o 
  -4   2  15     2502.02     2618.08    116.27 o 
  -3   2  15     1089.48     1090.69     56.29 o 
  -2   2  15      860.60      838.53     42.11 o 
  -1   2  15       28.40       28.43      8.06 o 
   0   2  15       26.97       29.47     11.33 o 
   1   2  15     1305.65     1299.09     41.29 o 
   2   2  15      903.06      871.39     28.52 o 
   3   2  15     2599.65     2682.91     84.76 o 
   4   2  15     2012.87     2089.51     64.72 o 
   5   2  15     2809.68     2810.58     67.38 o 
   6   2  15      629.53      615.74     42.00 o 
  -4   3  15     2165.01     2223.21    124.96 o 
  -3   3  15     3967.50     4024.68    148.21 o 
  -2   3  15     1855.01     1846.49     72.00 o 
  -1   3  15     3496.00     3578.63    114.88 o 
   0   3  15      473.37      495.87     25.80 o 
   1   3  15     1003.71      968.37     36.79 o 
   2   3  15      219.85      242.08     19.57 o 
   3   3  15        5.85        3.11      5.16 o 
   4   3  15     1302.84     1318.37     38.47 o 
   5   3  15     1298.47     1312.77     37.00 o 
   6   3  15     1465.94     1463.14     68.28 o 
  -4   4  15      632.01      646.53     53.31 o 
  -3   4  15     1085.38     1143.56     52.63 o 
  -2   4  15     5076.83     5055.95    174.92 o 
  -1   4  15     2084.23     2132.93    101.79 o 
   0   4  15     5885.31     5925.49    203.42 o 
   1   4  15      833.44      869.40     44.52 o 
   2   4  15     1688.25     1723.81     48.06 o 
   3   4  15     1507.07     1556.45     74.93 o 
   4   4  15       20.61       34.49      7.65 o 
   5   4  15       45.86       52.68      7.65 o 
   6   4  15      152.59      159.93     16.92 o 
  -4   5  15      574.14      626.38     42.43 o 
  -3   5  15       90.38      110.60     27.93 o 
  -2   5  15      339.89      312.66     27.73 o 
  -1   5  15     2702.55     2720.30    114.64 o 
   0   5  15     1266.07     1281.54     52.24 o 
   1   5  15     2990.41     3085.98     88.71 o 
   2   5  15     3840.42     3676.06    140.33 o 
   3   5  15     3384.43     3482.45    158.05 o 
   4   5  15     1251.88     1259.83     97.15 o 
   5   5  15     1004.82     1023.32     39.17 o 
   6   5  15      278.17      294.37     13.18 o 
  -3   6  15     1863.58     2009.32    117.13 o 
  -2   6  15      317.45      341.33     33.54 o 
  -1   6  15       88.31       96.70     17.59 o 
   0   6  15      209.40      215.53     22.24 o 
   1   6  15      341.22      374.12     33.64 o 
   2   6  15     1933.18     1917.64    111.86 o 
   3   6  15     2097.44     2238.61    116.97 o 
   4   6  15     3992.37     3817.00    105.08 o 
   5   6  15      997.22     1014.14     39.91 o 
   6   6  15     2028.31     2064.69     57.83 o 
  -3   7  15     2061.93     2160.92    128.99 o 
  -2   7  15     3095.00     3126.59    131.99 o 
  -1   7  15     1654.31     1653.58     95.82 o 
   0   7  15     1837.24     1992.49     98.83 o 
   1   7  15       41.05       50.15     15.86 o 
   2   7  15       79.83       72.22     16.48 o 
   3   7  15     1454.39     1543.76     97.41 o 
   4   7  15      517.20      538.01     45.00 o 
   5   7  15     1500.56     1583.05     53.52 o 
   6   7  15     1125.45     1075.82     33.41 o 
  -2   8  15     1482.18     1575.46    106.00 o 
  -1   8  15     3012.84     3050.83    126.80 o 
   0   8  15     2512.42     2571.59    134.98 o 
   1   8  15     3088.40     3070.03    145.77 o 
   2   8  15     1251.62     1288.94     70.68 o 
   3   8  15      440.65      503.71     57.72 o 
   4   8  15        8.22       11.80      6.50 o 
   5   8  15       65.64       56.67     16.44 o 
   6   8  15      633.45      657.42     44.60 o 
  -2   9  15      407.28      439.43     29.93 o 
  -1   9  15      565.87      547.84     57.42 o 
   0   9  15     2337.03     2222.32    177.48 o 
   1   9  15     2958.62     2773.09    193.70 o 
   2   9  15     3377.05     3422.62    217.36 o 
   3   9  15     1971.32     2023.33    142.49 o 
   4   9  15     2216.65     2297.36     79.23 o 
   5   9  15      469.57      516.03     42.58 o 
  -1  10  15       11.64        5.51      9.10 o 
   0  10  15      105.10       74.15     27.45 o 
   1  10  15      456.94      447.34     48.58 o 
   2  10  15     1193.37     1164.27    117.12 o 
   3  10  15     2941.31     2988.45    148.83 o 
   4  10  15     1367.83     1447.42     86.59 o 
   5  10  15     2304.37     2369.60     95.43 o 
   1  11  15      452.92      358.97     78.46 o 
   2  11  15      125.07      138.49     49.67 o 
   3  11  15       69.03       71.95     19.89 o 
   4  11  15     1251.38     1329.45    102.87 o 
  -2  -5  16      417.54      455.86     35.75 o 
  -1  -5  16      884.56      844.30     33.28 o 
   0  -5  16     2313.08     2167.04    150.18 o 
   1  -5  16     1327.85     1081.27     55.43 o 
  -3  -4  16     1848.77     1920.54     69.45 o 
  -2  -4  16       66.40       57.94     16.26 o 
  -1  -4  16      489.19      511.17     24.93 o 
   0  -4  16      911.63      873.64     40.21 o 
   1  -4  16       40.22       24.59      7.86 o 
   2  -4  16     2165.34     2707.57    180.16 o 
  -4  -3  16     1589.52     1588.53     93.31 o 
  -3  -3  16     4028.48     3993.85    161.23 o 
  -2  -3  16     1141.98     1148.18     47.76 o 
  -1  -3  16     1875.43     1930.42     73.23 o 
   0  -3  16      190.25      183.97     13.82 o 
   1  -3  16      338.89      313.68     19.16 o 
   2  -3  16       56.47       33.99     11.25 o 
   3  -3  16      122.04      148.46     38.40 o 
  -4  -2  16      379.03      451.01     58.26 o 
  -3  -2  16     3592.77     3618.38    150.74 o 
  -2  -2  16     1011.72     1039.22     56.00 o 
  -1  -2  16     6262.99     6032.15    183.84 o 
   0  -2  16      700.81      693.14     27.58 o 
   1  -2  16     3413.07     3268.47    115.74 o 
   2  -2  16      103.55      112.17     15.53 o 
   3  -2  16     1054.99     1209.08    144.31 o 
   4  -2  16       50.76      110.18     33.05 o 
  -4  -1  16      156.96      157.59     22.39 o 
  -3  -1  16      182.26      215.67     23.85 o 
  -2  -1  16      330.31      302.65     28.98 o 
  -1  -1  16     2435.90     2321.74     83.22 o 
   0  -1  16     2112.21     2067.17     72.53 o 
   1  -1  16     3844.44     3783.09    180.03 o 
   2  -1  16     1753.48     1684.55     86.96 o 
   3  -1  16     1649.44     1604.16    127.84 o 
   4  -1  16     1420.26     1473.91    106.28 o 
  -4   0  16     3215.64     3324.15    159.39 o 
  -3   0  16       74.56       67.09     13.31 o 
  -2   0  16     2108.52     2203.21     96.13 o 
  -1   0  16      220.48      253.28     19.72 o 
   0   0  16       40.67       29.25     11.09 o 
   1   0  16     3564.56     3523.35    107.00 o 
   2   0  16      362.29      354.30     28.84 o 
   3   0  16     3944.90     3992.66    198.35 o 
   5   0  16     2557.34     2872.52    216.67 o 
  -4   1  16     3467.35     3521.45    132.44 o 
  -3   1  16     1286.90     1324.42     81.53 o 
  -2   1  16     4676.57     4746.69    182.77 o 
  -1   1  16     1249.08     1252.01     61.95 o 
   0   1  16      797.65      796.18     33.77 o 
   1   1  16        2.11        7.47      6.38 o 
   2   1  16       18.24       12.39      5.92 o 
   3   1  16      696.20      641.45     35.74 o 
   4   1  16      721.78      717.50     34.91 o 
   5   1  16     1925.18     1994.12    108.45 o 
  -4   2  16     2408.58     2590.47    146.34 o 
  -3   2  16      431.81      388.61     32.39 o 
  -2   2  16     6839.33     6834.40    236.08 o 
  -1   2  16      778.75      816.92     33.55 o 
   0   2  16     5900.40     5842.76    179.90 o 
   1   2  16      516.32      527.32     24.99 o 
   2   2  16     4135.65     4045.32    112.71 o 
   3   2  16       36.07       50.79     13.46 o 
   4   2  16       50.67       51.44     10.94 o 
   5   2  16     1048.22     1049.80     88.61 o 
  -4   3  16       33.05       36.74     14.40 o 
  -3   3  16        0.62      -10.16     10.16 o 
  -2   3  16     1311.52     1349.22     53.69 o 
  -1   3  16     1674.42     1651.21     79.18 o 
   0   3  16     3247.29     3233.79    118.52 o 
   1   3  16     3007.38     2907.36     88.73 o 
   2   3  16     3765.43     3722.95    107.25 o 
   3   3  16     2071.45     2204.82     95.83 o 
   4   3  16     1784.27     1812.29     56.38 o 
   5   3  16      219.36      244.38     12.22 o 
  -3   4  16     3212.79     3378.40    167.78 o 
  -2   4  16      224.88      282.07     36.68 o 
  -1   4  16      104.70      133.97     18.34 o 
   0   4  16     2146.25     2191.37     77.94 o 
   1   4  16       14.50       26.26      9.41 o 
   2   4  16     4087.69     4158.18    125.76 o 
   3   4  16     1292.77     1315.11     70.80 o 
   4   4  16     4467.27     4390.32    215.05 o 
   5   4  16     1027.67     1007.50     35.97 o 
   6   4  16     1699.86     1666.06     74.25 o 
  -3   5  16     3697.98     3755.11    156.51 o 
  -2   5  16     1512.99     1480.56     88.71 o 
  -1   5  16     1855.89     1894.27     79.15 o 
   0   5  16      330.67      337.02     27.43 o 
   1   5  16      155.17      215.28     26.00 o 
   2   5  16      382.46      367.42     42.70 o 
   3   5  16      330.92      319.33     23.47 o 
   4   5  16     1576.95     1550.49     87.57 o 
   5   5  16     1188.41     1172.20     52.86 o 
   6   5  16     2354.39     2460.66     68.40 o 
  -3   6  16     3595.49     3596.99    156.76 o 
  -2   6  16     1286.04     1239.23     57.76 o 
  -1   6  16     5831.26     5777.85    242.16 o 
   0   6  16      820.49      837.18     39.61 o 
   1   6  16     3643.15     3784.54    129.69 o 
   2   6  16      123.63      154.06     20.84 o 
   3   6  16     1392.19     1532.27     94.21 o 
   4   6  16      429.78      453.98     43.11 o 
   5   6  16        6.99       23.24     10.17 o 
   6   6  16     1144.03     1120.31     47.11 o 
  -2   7  16      390.70      400.62     41.89 o 
  -1   7  16     1444.95     1494.04     65.02 o 
   0   7  16     1790.42     1767.78     96.94 o 
   1   7  16     4044.47     4071.88    236.90 o 
   2   7  16     2318.70     2346.91    147.60 o 
   3   7  16     2890.32     2973.01    124.77 o 
   4   7  16      631.95      667.06     57.86 o 
   5   7  16      381.89      411.32     20.56 o 
  -1   8  16      397.79      449.12     42.58 o 
   0   8  16       15.26       12.81     24.69 o 
   1   8  16     1909.42     1851.19    147.31 o 
   2   8  16     1147.41     1184.10    103.54 o 
   3   8  16     4211.42     4354.99    190.13 o 
   4   8  16      775.30      783.31     30.85 o 
   5   8  16     2752.97     2894.46    118.54 o 
  -1   9  16      418.32      414.32     89.61 o 
   0   9  16     1031.54      946.40     77.59 o 
   1   9  16        0.58      -16.24     16.24 o 
   2   9  16       15.39       21.92     15.72 o 
   3   9  16      831.40      729.79     53.15 o 
   4   9  16      937.58      926.31     63.20 o 
   1  10  16      295.16      279.49     66.77 o 
   2  10  16     2917.84     2975.16    221.73 o 
   3  10  16       17.96       -4.71     19.68 o 
   4  10  16      189.65      181.76     29.03 o 
  -1  -4  17     2122.97     2149.93     83.57 o 
   0  -4  17     1861.76     1753.72     64.70 o 
  -2  -3  17      915.92      896.45     54.74 o 
  -1  -3  17      967.94      950.15     49.09 o 
   0  -3  17     2408.69     2282.03     79.09 o 
   1  -3  17     1600.78     1528.27     63.80 o 
   2  -3  17     1528.09     1824.99    136.77 o 
  -3  -2  17      146.93      139.62     27.51 o 
  -2  -2  17      196.18      181.26     17.04 o 
  -1  -2  17       87.25       82.92     17.34 o 
   0  -2  17      343.74      368.69     26.23 o 
   1  -2  17     1055.28     1011.42     33.09 o 
   2  -2  17      648.51      607.83     26.70 o 
  -3  -1  17     2649.35     2642.20    105.27 o 
  -2  -1  17     1453.06     1531.81     63.98 o 
  -1  -1  17     1435.67     1451.28     55.23 o 
   0  -1  17      118.13      104.04     16.51 o 
   1  -1  17        4.67       -1.85      6.54 o 
   2  -1  17      350.08      311.33     19.99 o 
  -3   0  17     1115.97     1173.79     59.54 o 
  -2   0  17     2704.96     2808.76    122.04 o 
  -1   0  17     2971.76     2955.73    100.50 o 
   0   0  17     2912.87     2839.89    101.95 o 
   1   0  17      405.16      436.44     27.41 o 
   2   0  17      770.36      744.35     33.47 o 
   3   0  17       69.63       53.93      8.47 o 
  -3   1  17      179.77      145.61     24.77 o 
  -2   1  17      230.51      247.78     32.91 o 
  -1   1  17     2849.88     2842.24    115.21 o 
   0   1  17     1911.37     1973.16     67.39 o 
   1   1  17     3200.56     3097.59    104.09 o 
   2   1  17     1737.04     1736.55     51.73 o 
   3   1  17     1690.92     1741.40     58.91 o 
  -3   2  17      637.86      629.23     45.47 o 
  -2   2  17      132.74      135.21     20.17 o 
  -1   2  17       13.23       12.74      9.77 o 
   0   2  17      762.95      746.54     31.47 o 
   1   2  17      546.02      594.10     36.28 o 
   2   2  17     2403.53     2422.57     72.03 o 
   3   2  17     1354.99     1433.85     69.17 o 
   4   2  17     2590.41     2696.29    108.71 o 
  -3   3  17     2081.62     2157.44    108.97 o 
  -2   3  17     1822.92     1901.46     87.98 o 
  -1   3  17      422.07      442.52     31.15 o 
   0   3  17      817.09      859.01     41.36 o 
   1   3  17       52.07       51.10     11.31 o 
   2   3  17      178.94      173.75     20.26 o 
   3   3  17     1365.00     1362.61     71.56 o 
   4   3  17     1009.13     1072.99     56.18 o 
   5   3  17     1731.18     1796.20     83.08 o 
  -3   4  17     2075.58     2084.13    128.99 o 
  -2   4  17     1982.17     2062.01     91.67 o 
  -1   4  17     3260.94     3316.80    146.14 o 
   0   4  17      753.19      797.39     53.60 o 
   1   4  17     2986.29     3127.64    106.34 o 
   2   4  17      934.19     1001.25     48.27 o 
   3   4  17      257.30      320.92     21.96 o 
   4   4  17       94.06       95.38     19.46 o 
   5   4  17      316.20      329.30     14.65 o 
  -2   5  17     1376.86     1479.71     80.54 o 
  -1   5  17     1394.11     1436.02     67.96 o 
   0   5  17     3160.36     3168.80    118.14 o 
   1   5  17     2081.69     2141.77     96.22 o 
   2   5  17     2337.83     2498.28    140.82 o 
   3   5  17     1196.33     1267.59     57.24 o 
   4   5  17     1405.54     1490.66     59.73 o 
   5   5  17      138.15      151.80     23.56 o 
  -2   6  17      238.25      258.76     35.32 o 
  -1   6  17      207.07      236.24     33.31 o 
   0   6  17      364.60      441.43     74.45 o 
   1   6  17     1115.40     1189.32     69.46 o 
   2   6  17     1324.55     1347.03     97.20 o 
   3   6  17     2618.00     2714.31    147.24 o 
   4   6  17     1181.69     1289.26     59.38 o 
   5   6  17     1876.27     1878.12     68.65 o 
  -1   7  17     1343.31     1293.98     75.41 o 
   0   7  17       57.20       74.62     15.41 o 
   1   7  17       85.24       87.72     22.09 o 
   2   7  17      585.89      571.54     68.22 o 
   3   7  17      339.96      366.23     32.59 o 
   4   7  17     1278.33     1318.07     91.04 o 
   0   8  17     2139.51     2085.93    127.37 o 
   1   8  17     1052.42     1103.77     75.61 o 
   2   8  17     1130.08     1187.87    109.98 o 
   3   8  17       16.05       12.36     19.74 o 
   4   8  17        0.22        1.46      7.88 o 
   1   9  17     3375.25     3353.25    180.92 o 
   2   9  17     1885.56     1896.20    155.83 o 
   3   9  17     2332.51     2295.17    167.66 o 
  -1  -2  18      899.01      888.49     41.39 o 
   0  -2  18     3052.73     2937.41    104.38 o 
   1  -2  18      163.29      143.82     38.52 o 
  -1  -1  18     1246.01     1185.63     51.45 o 
   0  -1  18     3247.82     3167.44    114.43 o 
   1  -1  18      902.70      910.41     42.33 o 
   2  -1  18     1366.06     1255.91     66.46 o 
  -2   0  18      164.41      188.63     30.61 o 
  -1   0  18        0.29        6.86      8.84 o 
   0   0  18     1726.08     1675.86     74.38 o 
   1   0  18      220.42      194.86     26.07 o 
   2   0  18     2834.76     2669.30    146.43 o 
  -2   1  18      513.43      533.92     50.28 o 
  -1   1  18     1494.50     1513.74     64.95 o 
   0   1  18       10.62        8.43     10.73 o 
   1   1  18       35.29       27.22     11.87 o 
   2   1  18      291.78      249.57     23.76 o 
   3   1  18      568.75      585.13     40.41 o 
  -2   2  18      737.81      751.18     47.35 o 
  -1   2  18     4450.00     4541.60    163.43 o 
   0   2  18      759.63      810.50     40.96 o 
   1   2  18     2833.71     2818.04     93.81 o 
   2   2  18        3.06        9.74      7.07 o 
   3   2  18      297.90      320.43     30.97 o 
  -2   3  18      364.35      378.22     47.69 o 
  -1   3  18     2969.43     2973.15    115.45 o 
   0   3  18     2600.84     2672.93     87.48 o 
   1   3  18     2575.67     2568.30    104.54 o 
   2   3  18     1874.12     1902.05     64.27 o 
   3   3  18     1287.34     1335.28     75.32 o 
   4   3  18      305.97      313.95     20.35 o 
  -1   4  18     1654.51     1851.68    105.67 o 
   0   4  18      129.54      117.74     18.98 o 
   1   4  18     2322.39     2424.00     88.80 o 
   2   4  18      720.54      692.59     59.96 o 
   3   4  18     3707.23     3841.94    180.23 o 
   4   4  18      819.37      805.73     53.96 o 
  -1   5  18      124.64      124.48     30.36 o 
   0   5  18       71.74       75.29     23.08 o 
   1   5  18       93.82      103.59     17.50 o 
   2   5  18        8.26        2.84     13.95 o 
   3   5  18     1280.24     1347.10     89.33 o 
   4   5  18     1245.70     1283.08     55.97 o 
   0   6  18     2589.06     2675.11    135.35 o 
   1   6  18      246.95      278.54     28.00 o 
   2   6  18     1510.57     1637.02    117.30 o 
   3   6  18      213.92      241.65     25.85 o 
   1   7  18     2492.58     2608.65    191.86 o 
   2   7  18     2107.19     2006.84    104.12 o 
   3   7  18      724.01      801.33     76.19 o 
   1   2  19     1329.94     1299.88     71.74 o 
   1   3  19       25.48       25.27     10.44 o 
   1   4  19      996.93     1076.76     94.95 o 
                                                 
